# Supplementary material for: Subcellular proteomics of the protist Paradiplonema papillatum reveals the digestive capacity of the cell membrane and the plasticity of peroxisomes across euglenozoans
Source: PLoS Biol. 2025 Dec 3;23(12):e3003319. doi: 10.1371/journal.pbio.3003319 (PMC12697944; doi:10.1371/journal.pbio.3003319)
Supplement: S1 Data — (XLSX) [file pbio.3003319.s008.xlsx]

## Sheet: Legend
Subcellular proteomics of the protist Paradiplonema papillatum reveals the digestive capacity of the cell membrane and the plasticity of peroxisomes across euglenozoans
Michael J. Hammond1,2,3,*, Orsola Iorillo1,2, Drahomíra Faktorová1,2, Michaela Svobodová1,2, Bungo Akiyoshi4, Tim Licknack3, Yu-Ping Poh3, Julius Lukeš1,2 and Jeremy G. Wideman3,*
1Institute of Parasitology, Biology Centre, Czech Academy of Sciences, České Budějovce (Budweis), Czech Republic
2Faculty of Science, University of South Bohemia, České Budějovce (Budweis), Czech Republic
3Center for Mechanisms of Evolution, Biodesign Institute, School of Life Sciences, Arizona State University, Tempe, Arizona, United States of America
4Institute of Cell Biology, School of Biological Sciences, University of Edinburgh, Edinburgh, UK
Tabs:	Description	Relevant Figures
Table A	Normalised intensities across fractions for proteins passing quality control	Fig. 1, Suppl. Fig. 2 and Suppl. Fig. 6
Table B	Marker proteins employed for 22 cell comparments of P. papillatum	Fig. 1 and Suppl. Fig. 2
Table C	SVM cutoff thresholds distinguishing predictions vs classifications for each cluster	Fig. 1 and Suppl. Fig. 2
Table D	Predictive designations for all proteins of P. papillatum dataset, including annotations from predictive software and reference CDS.	Fig. 1 and Suppl. Fig. 2, Suppl. Fig. 4
Table E	Endogenous tagging performed on predicted and classified proteins	Fig. 2 and Suppl. Fig. 3
Table F	Identified Carbohydrate active enzymes (CAZymes).	Fig. 3
Table G	Enzymes mediating Glycolysis, Gluconeogenesis and Pentose Phosphate Pathway.	Fig. 4 and Suppl. Fig. 5, Suppl. Fig. 6
Table H	Enzymes mediating degradation of amino acids for incorporation into TCA cycle.	Suppl. Fig. 7
Abbreviations used:
TIF	Translation initiation factor
SVM	Support Vector Machine
SP	Signal Peptide
mTP	Mitochondrial Target Peptide
PTS1	Peroxisomal Target Signal 1 (C-terminal)
PTS2	Peroxisomal Target Signal 2 (N-terminal)
TMD	Transmembrane Domain
GPI	GlycosylPhosphatidylInositol
Relevant studies:	Title	Journal
Škodová-Sveráková & Záhonová et al. 2021 (1)	Highly flexible metabolism of the marine euglenozoan protist Diplonema papillatum .	BMC Biol.
Valach et al. 2023 (2)	Recent expansion of metabolic versatility in Diplonema papillatum, the model species of a highly speciose group of marine eukaryotes.	BMC Biol.
Morales et al. 2016 (3)	Differential remodelling of peroxisome function underpins the environmental and metabolic adaptability of diplonemids and kinetoplastids.	Proc Biol Sci.

## Sheet: Table A
	Replicate One											Replicate two											Replicate 3
Accession	X200g.1	X1K.1	X3K.1	X5K.1	X9K.1	X12K.1	X15K.1	X30K.1	X79K.1	X120K.1	SUP.1	X200g.2	X1K.2	X3K.2	X5K.2	X9K.2	X12K.2	X15K.2	X30K.2	X79K.2	X120K.2	SUP.2	X200g.3	X1K.3	X3K.3	X5K.3	X9K.3	X12K.3	X15K.3	X30K.3	X79K.3	X120K.3	SUP.3
DIPPA_00021.mRNA.1	0.22611	0.323401	0.0956358	0.0264861	0.0367193	0.0292701	0.0130926	0.0468774	0.0379233	0.120391	0.0440933	0.420394	0.364791	0.0839827	0.0262626	0.0232804	0.0202982	0.005291	0.00759981	0.0239538	0.00990861	0.0142376	0.303075	0.465307	0.0690913	0.055687	0	0	0.0328208	0.00857481	0.02671	0.0334122	0.0053223
DIPPA_00043.mRNA.1	0.168187	0.206369	0.18145	0.140987	0.141409	0.0548235	0.0260179	0.0231458	0.00954553	0.0183308	0.0297348	0.197728	0.236081	0.0951524	0.193679	0.0376786	0.0519627	0.0531999	0.0276684	0.0174334	0.0192329	0.0701833	0.132656	0.188047	0.222552	0.181773	0.12176	0.048704	0.0259204	0.026003	0.0122998	0.0146112	0.0256728
DIPPA_00044.mRNA.1	0.0483245	0.234545	0.0119887	0.173229	0.122343	0.0714569	0.090417	0.109377	0.0967018	0.0270934	0.0145238	0.141515	0.205667	0.339382	0	0	0.095511	0.175103	0.0428208	0	0	0	0.0812156	0.195841	0.167763	0.0183935	0.175849	0	0	0.0639773	0.0700195	0.0359872	0.190954
DIPPA_00057.mRNA.1	0.180385	0.247273	0.0906612	0.0718303	0.0417519	0.071319	0.0759202	0.0198534	0.0295671	0.142382	0.0290559	0.168801	0.216952	0.114518	0.070514	0.119928	0.0550947	0.0689811	0.0428314	0.0878269	0.0209197	0.0336339	0.180742	0.260691	0.109991	0.101673	0.0503963	0.0514727	0.0316078	0.0346414	0.0392406	0.133183	0.0063607
DIPPA_00062.mRNA.1	0.211339	0.292799	0.116568	0.0982894	0.107463	0.0587667	0.0430404	0.0195199	0.0293144	0.0102773	0.0126224	0.25711	0.387645	0.104386	0.105949	0.0254193	0.0338577	0.0307324	0.0163559	0.0189603	0.0060423	0.0135431	0.172987	0.317678	0.154026	0.10949	0.0906262	0.0579541	0.0265461	0.0225593	0.024893	0.0127382	0.0105018
DIPPA_00066.mRNA.1	0.33031	0.630778	0	0	0	0	0	0.0389116	0	0	0	0.494465	0.505535	0	0	0	0	0	0	0	0	0	0.369565	0.630435	0	0	0	0	0	0	0	0	0
DIPPA_00069.mRNA.2	0.397589	0.129851	0.0960964	0.0623421	0.0934558	0.0428243	0	0	0.080023	0.064868	0.0329506	0.0764226	0.401253	0.0545286	0.0748391	0.0752177	0.0755964	0.0430307	0.0562498	0.0559744	0.0581087	0.028779	0.378299	0.159134	0.0480421	0.0400207	0.0483008	0.0544247	0.013714	0.0852165	0.0759013	0.0696912	0.0272555
DIPPA_00088.mRNA.1	0.10002	0.0528749	0.0510655	0.0412143	0.0254322	0.0733816	0.0590068	0.0575995	0.0152795	0.0882589	0.435867	0.100698	0.0457789	0.0702317	0.173254	0.00769663	0.0302253	0.100056	0.0713541	0.00745611	0.0441754	0.349074	0.148327	0.0714859	0.0437305	0.160553	0.115306	0.070058	0.0438197	0.0760375	0.0209728	0.0485498	0.20116
DIPPA_00094.mRNA.1	0.0488636	0.0938486	0.138834	0.102005	0.0507485	0.0659731	0.0751803	0.128829	0.0548809	0.0871425	0.153696	0.0667494	0.0272163	0.0933698	0.159523	0.13335	0.107177	0.0826422	0.0799603	0.0365533	0.0703253	0.143134	0.0730205	0.056686	0.0403516	0.063469	0.030108	0.187984	0.345861	0.0473422	0.0251246	0.0445736	0.085479
DIPPA_00096.mRNA.1	0.0324363	0.00917279	0.0256396	0.0362491	0.0261369	0.105432	0.115655	0.0329889	0.0145328	0.213737	0.38802	0.0919634	0.034588	0.0479145	0.198678	0.0167854	0.0475076	0.0532045	0.0633774	0.175483	0.0651068	0.205392	0.0775629	0.0792665	0.0410863	0.126666	0.0174366	0.0563183	0.0568193	0.161038	0.0255537	0.236697	0.121555
DIPPA_00104.mRNA.1	0.0993607	0.0345409	0.0788492	0.113035	0.0575386	0.0744983	0.051767	0.114012	0.04271	0.0781389	0.25555	0.0969609	0.0458841	0.084362	0.124117	0.0449476	0.0796799	0.102239	0.0522687	0.0309015	0.0734656	0.265174	0.122641	0.0322331	0.0664021	0.183429	0.0692092	0.103862	0.0958281	0.064563	0.0584648	0.0520763	0.151292
DIPPA_00105.mRNA.1	0.0510517	0.0105171	0.0761394	0.0773444	0.142857	0.160495	0.121056	0.144172	0.133436	0.0307844	0.0521472	0.0294088	0.0202503	0.0322581	0.0480309	0.23873	0.135952	0.174723	0.158034	0.120179	0.0135341	0.0289	0.0431302	0.0253099	0.0461433	0.0868629	0.148416	0.144112	0.154528	0.127755	0.195076	0.0262569	0.00241047
DIPPA_00107.mRNA.1	0.0739325	0.274876	0.174947	0.0750177	0	0	0	0	0.197028	0.204199	0	0.495912	0.253107	0	0	0	0	0	0	0.158927	0.0920536	0	0.227948	0.294629	0.171242	0.020252	0	0	0	0	0.0323282	0.2536	0
DIPPA_00111.mRNA.1	0.0802791	0.066177	0.079765	0.0777084	0.049137	0.0794712	0.0808667	0.11054	0.0525891	0.0733015	0.250165	0.144713	0.165153	0.0409702	0.0906613	0.11419	0.0577762	0.0585938	0.0582304	0.048601	0.0652253	0.155887	0.153918	0.186383	0.042742	0.119584	0.0475301	0.0826813	0.0985636	0.0794114	0.00992643	0.0586243	0.120635
DIPPA_00123.mRNA.1	0.0815439	0.0957675	0.206794	0.14555	0.130153	0.02824	0.02969	0.139129	0.0827867	0.0327971	0.0275495	0.131119	0.154218	0.0284897	0.0368496	0.0325597	0.167858	0.194258	0.178088	0.0139699	0.0289297	0.0336597	0.112034	0.124934	0.12891	0.129793	0.159039	0.138805	0.161954	0.00980739	0.0182894	0.0112211	0.00521294
DIPPA_00126.mRNA.1	0.078682	0.0309511	0.0318206	0.0956355	0.0239958	0.0567727	0.124413	0.0511215	0.0279951	0.219614	0.258998	0.0969702	0.0315734	0.0470226	0.139718	0.0211489	0.0619469	0.0648718	0.0618719	0.0981701	0.186666	0.19004	0.0876457	0.0542649	0.0263357	0.132098	0.0437809	0.0799295	0.0589617	0.141072	0.0375744	0.236769	0.101568
DIPPA_00133.mRNA.1	0.166733	0.133227	0.0573816	0.137127	0.0657382	0.0276164	0.0446876	0.0617589	0.0249105	0.10191	0.17891	0.167052	0.166805	0.14217	0.117535	0.106928	0.0963216	0.0793636	0	0	0.0354577	0.0883668	0.214497	0.188655	0.108169	0.154652	0.0288823	0.0598448	0.0708857	0	0	0.0481639	0.12625
DIPPA_00135.mRNA.1	0.192694	0.208221	0.0280724	0.019616	0.0119221	0.00700076	0.00887225	0.0155264	0.0585014	0.432592	0.016982	0.24466	0.303776	0.180831	0.0578855	0.0386996	0.0141844	0	0	0.0591973	0.100767	0	0.214912	0.302491	0.0663137	0.0576339	0.0148425	0.00781182	0.00920059	0.0105894	0.063189	0.226716	0.0262998
DIPPA_00158.mRNA.1	0.37743	0.109134	0.0716124	0.066538	0.045669	0.0368782	0.0263722	0.0275872	0.0728988	0.161878	0.00400229	0.134479	0.142196	0.285317	0.0442432	0.0651302	0.0550468	0.0415681	0.0875604	0.0635868	0.0808725	0	0.34604	0.130355	0.113744	0.103515	0.0367197	0.0292883	0.0168736	0.0344466	0.0855045	0.103515	0
DIPPA_00159.mRNA.1	0.385215	0.614785	0	0	0	0	0	0	0	0	0	0.387638	0.612362	0	0	0	0	0	0	0	0	0	0.301061	0.480157	0.218782	0	0	0	0	0	0	0	0
DIPPA_00183.mRNA.1	0.0514804	0.0464718	0.0365181	0.054587	0.0522412	0.0695492	0.100615	0.134217	0.221137	0.209725	0.0234578	0.0964979	0.106014	0.0778455	0.0496764	0.0532927	0.056909	0.0624286	0.102874	0.184431	0.190997	0.0190331	0.0988332	0.0998137	0.0291205	0.0488283	0.0549073	0.0713795	0.0852044	0.0950093	0.205216	0.211687	0
DIPPA_00189.mRNA.1	0.283227	0.58528	0.0825195	0.0193914	0.0295824	0	0	0	0	0	0	0.148694	0.165814	0.674993	0.010498	0	0	0	0	0	0	0	0.28004	0.426095	0.202568	0.0491605	0.0421376	0	0	0	0	0	0
DIPPA_00202.mRNA.1	0.0893588	0.02188	0.0582395	0.0945989	0.0455987	0.0444955	0.0212365	0.0866927	0.0215123	0.127327	0.38906	0.0821141	0.0411475	0.0892033	0.137259	0.111919	0.0865788	0.0449486	0.0477239	0.00977405	0.11391	0.235422	0.171731	0.0162043	0.0185821	0.206429	0.0146191	0.0464113	0.108851	0.0586526	0.0238661	0.0747688	0.259886
DIPPA_00204.mRNA.1	0.0296959	0.0198564	0.132878	0.209999	0.0966226	0.0807553	0.127914	0.0794256	0.0606329	0.0541619	0.108058	0.0238163	0.0228637	0.011146	0.110794	0.142041	0.110508	0.112508	0.228065	0.0600171	0.0952653	0.0829761	0.0382689	0.018088	0.0990358	0.0567307	0.0957471	0.128485	0.27162	0.0533672	0.049929	0.0535914	0.135137
DIPPA_00208.mRNA.1	0.135241	0.150948	0.0360067	0.0499168	0.0391348	0.0726789	0.0556406	0.0861897	0.149085	0.132512	0.0926456	0.195369	0.226737	0.141117	0.0554972	0.0458066	0.036116	0.0309788	0.0384511	0.140027	0.0497373	0.0401635	0.243223	0.283013	0.0383476	0.0429038	0.0347027	0.0265016	0.0230086	0.103501	0.128787	0.0517883	0.0242236
DIPPA_00216.mRNA.1	0.108193	0.0264131	0.0450485	0.103342	0.0399661	0.0747728	0.0556753	0.076852	0.0273371	0.11266	0.32974	0.135763	0.0628713	0.0185333	0.163873	0.0194201	0.0618072	0.072271	0.0675712	0.0256274	0.105436	0.266826	0.14528	0.0519557	0.0432311	0.179296	0.0180374	0.066268	0.0905794	0.0796981	0.0227429	0.110577	0.192334
DIPPA_00219.mRNA.1	0.0654559	0.0616796	0.0662651	0.0784032	0.138824	0.126596	0.112929	0.113828	0.13271	0.0794821	0.0238267	0.0720902	0.0580371	0.0773372	0.0966373	0.0845006	0.127663	0.152576	0.150021	0.117534	0.0500981	0.0135055	0.0688017	0.0532394	0.101646	0.109427	0.131788	0.154722	0.0733885	0.176509	0.0787943	0.0461954	0.00548776
DIPPA_00235.mRNA.1	0.10211	0.299779	0.0991321	0.0608407	0.0461198	0.103131	0.0428012	0.0214432	0.0270592	0.17163	0.025953	0.174419	0.130233	0.27394	0.0242818	0.128112	0.0154583	0.0651163	0.022093	0.0819425	0.0844049	0	0.114864	0.213895	0.0878035	0.0643892	0.0807984	0.0708185	0.0329143	0.0860762	0.0641973	0.175127	0.00911621
DIPPA_00252.mRNA.1	0.186916	0.653053	0.0449366	0.0421201	0.0393035	0.0072974	0.015619	0.0107541	0	0	0	0.392178	0.359919	0.150662	0.0245513	0.025265	0.0210541	0.0137744	0.00649467	0.00406809	0.00203404	0	0.273991	0.496374	0.167248	0	0	0.0297311	0.00929599	0.01747	0.00392675	0.00196338	0
DIPPA_00254.mRNA.1	0.190402	0.239404	0.147375	0.108026	0.042383	0.0467041	0.0563575	0.039533	0.0389813	0.0273973	0.0634366	0.179996	0.232392	0.0706242	0.0913342	0.120347	0.0488643	0.0500095	0.0425654	0.0558313	0.0324489	0.0755869	0.219611	0.203836	0.0887579	0.0825307	0.0534706	0.0491531	0.0607772	0.0623547	0.0705746	0.0753902	0.0335437
DIPPA_00257.mRNA.1	0.511935	0.488065	0	0	0	0	0	0	0	0	0	0.305224	0.297494	0.397282	0	0	0	0	0	0	0	0	0.596851	0.113347	0	0	0	0	0	0.289803	0	0	0
DIPPA_00265.mRNA.1	0.0797988	0.112629	0.211026	0.120884	0.122782	0.0709745	0.0678432	0.0791346	0.0703103	0.0578803	0.00673688	0.0885572	0.100166	0.125041	0.13068	0.0684356	0.0995025	0.111996	0.100387	0.0893311	0.0783858	0.00751797	0.0838398	0.0912687	0.144042	0.127545	0.131404	0.067342	0.0667631	0.0662808	0.0990835	0.0769899	0.0454414
DIPPA_00301.mRNA.1	0.262819	0.424953	0.0892672	0.0215902	0.0337347	0.0135977	0.0115217	0.0135977	0.114906	0.0140129	0	0.278555	0.537353	0.184091	0	0	0	0	0	0	0	0	0.316437	0.432378	0.141115	0.00846692	0.0406412	0.0334161	0	0	0	0.0275457	0
DIPPA_00308.mRNA.1	0.108889	0.155266	0.0216425	0.0601932	0.0504348	0.029372	0.0803865	0.034686	0.321739	0.131981	0.00541063	0.111183	0.258028	0.0500242	0.0498628	0.0713248	0.00548653	0.00855253	0.0687429	0.098112	0.278683	0	0.143362	0.243461	0.155874	0.0682879	0.0169659	0.0188039	0.0228333	0.0268627	0.20557	0.0979782	0
DIPPA_00312.mRNA.1	0.262388	0.392523	0.0723806	0.0869387	0.0874171	0.0188641	0.0229649	0.0358827	0.00218714	0.0135329	0.00492106	0.248124	0.458021	0.0744271	0.103529	0	0	0.00496857	0.0340702	0.00121679	0.0371121	0.0385317	0.261911	0.373831	0.102839	0.106121	0.0448553	0.0182703	0.0188721	0.0194738	0.00459493	0.0492314	0
DIPPA_00315.mRNA.1	0.353849	0.340571	0.0142353	0.0120821	0.0895987	0.0160297	0.0263772	0.0367247	0.0685448	0.0419882	0	0.137526	0.274181	0.185939	0.156402	0.126865	0.00563248	0.00523016	0.00858283	0.0620914	0.0375499	0	0.255646	0.457136	0.073785	0.0320445	0	0	0	0.00792243	0.131962	0.0415041	0
DIPPA_00326.mRNA.1	0.120426	0.0227335	0.0749932	0.127253	0.102983	0.0787138	0.0626707	0	0	0.07216	0.338067	0.0887188	0.0309497	0.131784	0.183385	0.128397	0.0734091	0.0734091	0.064708	0	0	0.225239	0.171629	0.0486216	0.152481	0.256341	0	0	0	0.0875188	0	0	0.283409
DIPPA_00331.mRNA.1	0.296218	0.356552	0.0466139	0.0598065	0.0729991	0.0358839	0	0	0.0545295	0.0773967	0	0.164341	0.135779	0.169798	0.203816	0.118642	0.0334688	0.0624702	0.0303197	0.0700135	0.0113516	0	0.0646834	0.100875	0.206044	0.131881	0.11973	0.0855287	0.096737	0.107945	0.0663594	0.0202168	0
DIPPA_00335.mRNA.1	0.244452	0.409262	0.1628	0.0774642	0.0699271	0.0193451	0.0068671	0.00267984	0.0025961	0.00200988	0.0025961	0.313016	0.390808	0.0937636	0.083442	0.0669274	0.0210778	0.00988701	0.01206	0.00271621	0.00445458	0.00184702	0.20703	0.357499	0.182434	0.0911173	0.0941048	0.0282812	0.0253933	0.00846445	0.00248954	0.00318662	0
DIPPA_00338.mRNA.1	0.215991	0.465669	0	0	0	0	0	0	0	0.31834	0	0.130477	0.582918	0	0	0	0	0	0	0.19107	0.095535	0	0.224312	0.584668	0	0	0	0	0	0.0711715	0.0798992	0.0399496	0
DIPPA_00393.mRNA.1	0.182914	0.338535	0.212891	0.0587936	0.0529869	0.0650359	0.0208318	0.0230819	0.0253321	0.0195979	0	0.393075	0.216904	0.133401	0.0498982	0.107434	0.0194756	0.0178208	0.0180754	0.0367872	0.00712831	0	0.171529	0.211754	0.18713	0.122969	0.125722	0.062555	0.0501281	0.0377012	0.0203418	0.0101709	0
DIPPA_00406.mRNA.1	0.152994	0.226993	0.109695	0.0937658	0.160017	0.0255593	0.00340308	0.00188256	0.162407	0.0233147	0.0399681	0.251906	0.317131	0.0207422	0.0649756	0.15969	0.0326128	0.0172435	0.0179933	0.0695989	0.0363614	0.0117456	0.163864	0.394351	0.158258	0.068025	0.081285	0.0396723	0.00905563	0.0306166	0.0394567	0.0154161	0
DIPPA_00410.mRNA.1	0.142126	0.0687542	0.0957858	0.098724	0.0468435	0.0550705	0.0330759	0.0376091	0.011585	0.0861316	0.324295	0.11485	0.0767079	0.0589083	0.131548	0.0305984	0.0451771	0.0769622	0.0566198	0.0152568	0.0984065	0.294965	0.149107	0.0709821	0.0736607	0.18	0.0380357	0.08375	0.0671429	0.0760714	0.0158036	0.0766071	0.168839
DIPPA_00413.mRNA.1	0.112394	0.0471102	0.0550659	0.0908665	0.0421184	0.0886826	0.0929725	0.0641916	0.027377	0.05374	0.325482	0.0992702	0.0535744	0.106817	0.136092	0.0793664	0.0733953	0.06137	0.0714878	0.0248797	0.0539061	0.239841	0.153793	0.0666286	0.0686823	0.175242	0.0394752	0.0659441	0.105647	0.0643468	0.0443811	0.0154022	0.200456
DIPPA_00430.mRNA.1	0.0662434	0.0411304	0.0947314	0.0755678	0.0994794	0.112179	0.105772	0.0912419	0.0580058	0.174933	0.0807162	0.15068	0.084504	0.0174495	0.171313	0.0358867	0.0787972	0.107221	0.0344601	0.0787972	0.0456541	0.195237	0.136364	0.0835595	0.0777929	0.159882	0.0857078	0.0874039	0.0635459	0.0744007	0.0391226	0.0881954	0.104025
DIPPA_00437.mRNA.1	0.307793	0.642815	0.017407	0.00335706	0	0	0	0.00783314	0.00954276	0.0112524	0	0.23955	0.485046	0.248827	0.0126079	0	0	0.00866793	0.00530105	0	0	0	0.328169	0.554565	0.0448111	0.0135994	0.0114814	0.0093635	0.0166091	0	0	0.0214023	0
DIPPA_00463.mRNA.1	0.117056	0.144554	0.0693694	0.088311	0.0542494	0.0627233	0.0447786	0.0637202	0.0218493	0.240176	0.0932126	0.167968	0.150638	0.112931	0.0859836	0.00980766	0.0594173	0.0802704	0.0473243	0.071415	0.105789	0.108456	0.157308	0.172423	0.0857046	0.119227	0.0618931	0.0769231	0.0189141	0.057249	0.0719412	0.153762	0.0246559
DIPPA_00466.mRNA.1	0.121189	0.0440077	0.0385488	0.0912069	0.0388847	0.0728143	0.0489628	0.0886033	0.0227597	0.112203	0.32082	0.112777	0.0506669	0.0234394	0.154368	0.0203615	0.0694499	0.0999132	0.0714229	0.0197301	0.118933	0.258938	0.141925	0.0436838	0.0465204	0.17171	0.0201399	0.0833018	0.058907	0.0936082	0.0204236	0.112519	0.207262
DIPPA_00473.mRNA.1	0.0950352	0.0799062	0.0677605	0.104979	0.0685418	0.173379	0.121742	0.145536	0.0948931	0.0429718	0.00525605	0.0889602	0.123492	0.091656	0.0155327	0.154685	0.0306804	0.082285	0.0173299	0.293582	0.0265725	0.0752246	0.0560834	0.123434	0.0591104	0.0882872	0.0661734	0.086017	0.00773564	0.373749	0.0686959	0.0707139	0
DIPPA_00509.mRNA.1	0.0992403	0.0155745	0.0262108	0.138557	0.0508072	0.0938272	0.0820513	0.0818613	0.0333333	0.0806268	0.297911	0.0929816	0.0320573	0.0624027	0.177949	0.0398382	0.090803	0.0876906	0.0534547	0.0208528	0.0759415	0.266029	0.12402	0.0220541	0.0399557	0.205131	0.0276829	0.0798191	0.138692	0.0609025	0.0248224	0.0420781	0.234844
DIPPA_00511.mRNA.1	0.383168	0.399198	0.102283	0	0	0.0369402	0	0	0	0.0243945	0.0540164	0.0890771	0.0838696	0.466046	0.0317104	0.128239	0.118713	0.0121084	0.0220999	0.0170618	0.0310754	0	0.106411	0.278703	0.179219	0	0	0	0	0	0	0.114075	0.321592
DIPPA_00520.mRNA.1	0.12552	0.138551	0.106994	0.0518879	0.0447445	0.0832875	0.0392495	0.0918439	0.0359526	0.156606	0.125363	0.147398	0.115359	0.150958	0.054755	0.185201	0.0263604	0.0699271	0.0245804	0.0545008	0.0784879	0.0924733	0.147604	0.16338	0.0755275	0.112502	0.0590613	0.0681325	0.0495957	0.0707947	0.0437783	0.148196	0.0614277
DIPPA_00523.mRNA.1	0.0537644	0.047368	0.0532457	0.0677673	0.117383	0.117296	0.126632	0.163108	0.180915	0.0694096	0.00311176	0.0657613	0.0693352	0.0130706	0.0820995	0.0539161	0.121515	0.145614	0.173798	0.181967	0.0874094	0.00551414	0.0606947	0.0585681	0.0470494	0.0684919	0.12263	0.125554	0.101719	0.160464	0.176325	0.073188	0.00531632
DIPPA_00528.mRNA.1	0.171612	0.274444	0.122499	0.0903574	0.077096	0.0650708	0.0382108	0.0695662	0.0363003	0.0476512	0.00719263	0.14402	0.130367	0.00427702	0.0364369	0.513654	0.0169436	0.0352032	0.0138181	0.0815101	0.0115151	0.0122553	0.148931	0.198942	0.132738	0.0991408	0.127671	0.0733642	0.0685173	0.0588235	0.050672	0.030293	0.0109055
DIPPA_00535.mRNA.1	0.0709439	0.0247044	0.0730161	0.121328	0.243875	0.0739507	0.0190972	0.019666	0.323839	0.0295803	0	0.0233236	0.123178	0.0153061	0.131268	0.0123907	0.178207	0.0654519	0.273761	0.0543732	0.122741	0	0.156004	0.116273	0.0331302	0.0451891	0.090886	0.0145976	0.0406194	0.112465	0.332572	0.0582635	0
DIPPA_00536.mRNA.1	0.295519	0.257806	0.0519008	0.088098	0.124295	0	0	0.10174	0.029467	0.0511732	0	0.217793	0.102472	0.163529	0.224587	0.160992	0.0973973	0	0	0	0	0.0332297	0.113068	0.147895	0.238551	0.194531	0.171179	0.0446905	0	0	0.0193256	0.0300285	0.0407314
DIPPA_00542.mRNA.1	0.280808	0.432953	0	0	0.15494	0.0526316	0.019647	0.00527114	0.0161329	0.0269946	0.0106222	0.270117	0.393692	0.205176	0.0119693	0.0290336	0.0460979	0	0	0.028144	0.0157703	0	0.0988016	0.459321	0.0263943	0.00485412	0.213278	0	0	0.053901	0.0657835	0.077666	0
DIPPA_00543.mRNA.1	0.164644	0.218499	0.100188	0.00820653	0.0234228	0.00324842	0.0239357	0.00273551	0.0735168	0.353736	0.027868	0.0464602	0.0614491	0.661892	0.024281	0.0179757	0.0116704	0.00442478	0.00409292	0.0103982	0.144746	0.0126106	0.129274	0.319439	0.0180561	0.0263158	0.0132539	0.020169	0.0159431	0.0117172	0.0309259	0.349405	0.0655013
DIPPA_00545.mRNA.1	0.202897	0.285627	0.093961	0.116485	0.139008	0	0	0.0511845	0.0738922	0.0369461	0	0.365522	0.634478	0	0	0	0	0	0	0	0	0	0.287803	0.49892	0.0945244	0	0	0	0	0.0651005	0.0357685	0.0178842	0
DIPPA_00547.mRNA.1	0.246369	0.364287	0.0479648	0.123134	0.0587032	0	0	0.00777255	0	0	0.151769	0.290451	0.468435	0.054244	0.0785146	0	0	0	0	0	0	0.108355	0.300404	0.41449	0.123921	0.0573708	0.0513605	0	0	0	0	0	0.0524533
DIPPA_00561.mRNA.1	0.0317848	0.040855	0.0796593	0.0927518	0.108841	0.1788	0.169493	0.137235	0.112864	0.0477167	0	0.0229305	0.0377207	0.0173125	0.130016	0.0651227	0.136207	0.141137	0.171291	0.226324	0.0278606	0.024077	0.00651567	0.0368446	0.065467	0.0791188	0.128374	0.117515	0.1435	0.215638	0.17251	0.0345175	0
DIPPA_00583.mRNA.1	0.184113	0.626166	0.0269228	0.0757204	0.0248896	0.0149688	0.00504803	0.0129356	0.0208231	0.00841338	0	0.418139	0.411837	0	0	0	0.0782157	0.0460892	0	0	0.0189052	0.0268133	0.242585	0.212635	0.254815	0.171899	0.0144453	0.0377504	0.0214753	0.00520031	0.0177196	0.00741525	0.0140601
DIPPA_00600.mRNA.1	0.122952	0.167902	0.076053	0.00477769	0.0106279	0.0461193	0.0850234	0.0959438	0.257215	0.133385	0	0.138016	0.191123	0.166155	0.0213019	0.0454771	0.0278411	0.0232835	0.0646983	0.166749	0.107599	0.0477559	0.12787	0.249799	0.034041	0.0868973	0.0571269	0.0273566	0.034041	0.0906109	0.18444	0.107817	0
DIPPA_00606.mRNA.1	0.102032	0.010535	0.0429697	0.102779	0.0417254	0.0945666	0.0926586	0.111489	0.033596	0.0909166	0.276732	0.126279	0.0272426	0.01618	0.17068	0.124398	0.0745033	0.0841361	0.0597532	0.0189645	0.0823299	0.215533	0.148667	0.0350457	0.0586554	0.154939	0.0318178	0.0876141	0.0449138	0.128839	0.039288	0.0706447	0.199576
DIPPA_00608.mRNA.1	0.187968	0.240724	0.0671095	0.067873	0.0506184	0.0712322	0.0593984	0.0148114	0.0490915	0.183387	0.00778745	0.195163	0.265647	0.0733465	0.103751	0.0452122	0.04077	0.0862784	0.0175716	0.11846	0.0482725	0.00552813	0.176168	0.252738	0.0886455	0.0657119	0.0250866	0.0848076	0.035945	0.027614	0.0283628	0.211738	0.00318263
DIPPA_00615.mRNA.1	0.152568	0.231219	0.126286	0.0213537	0.0295183	0.037683	0.0362336	0.0347843	0.0480216	0.268612	0.0137205	0.224975	0.249499	0.283408	0.0317818	0.0261512	0.0205205	0	0	0.0651902	0.0651902	0.0332833	0.157844	0.31965	0.165286	0.0109231	0.0264074	0	0	0.0246069	0.0549754	0.211499	0.0288081
DIPPA_00620.mRNA.1	0.288781	0.711219	0	0	0	0	0	0	0	0	0	0.398365	0.601635	0	0	0	0	0	0	0	0	0	0	1	0	0	0	0	0	0	0	0	0
DIPPA_00636.mRNA.1	0.289242	0.410632	0.236919	0.0632064	0	0	0	0	0	0	0	0.0742675	0.188933	0.277524	0.186104	0.0946842	0.0502107	0.06216	0	0	0	0.0661167	0.207277	0.423917	0	0	0.0636949	0.0879828	0.154409	0	0	0	0.0627195
DIPPA_00639.mRNA.1	0.258408	0.399228	0.0312841	0.0530907	0.0748973	0	0	0.0530068	0.0296066	0.0344712	0.0660069	0.282698	0.237641	0.284746	0	0	0.0319209	0.0215042	0.0110876	0.0178319	0.0245763	0.0879943	0.397612	0.324776	0.0776119	0.0865672	0.0530348	0	0	0.0256716	0	0	0.0347264
DIPPA_00658.mRNA.1	0.160427	0.183629	0.222588	0.0339961	0.0559571	0.110363	0.0827569	0.0883402	0.0500946	0.011849	0	0.164268	0.179183	0.124427	0.0696706	0.0908518	0.112033	0.0924623	0.0728915	0.0557014	0.0385114	0	0.24919	0.26283	0.161209	0.0595889	0.0564933	0.0595889	0.0702297	0.0808706	0	0	0
DIPPA_00666.mRNA.1	0.265299	0.351935	0.0463236	0.0860148	0.0284989	0.0444583	0.0446137	0.0447692	0.0356495	0.0524379	0	0.174094	0.230589	0.0799854	0.0784486	0.256422	0.145628	0.0348335	0	0	0	0	0.224283	0.386751	0.139025	0.0772102	0.041171	0	0	0	0.0106135	0.120947	0
DIPPA_00675.mRNA.1	0.245218	0.379635	0.110874	0.0658476	0.0776928	0.0465715	0.00949088	0.0186875	0.00654797	0.0363449	0.00309005	0.319898	0.406618	0.0293138	0.047857	0.0398623	0.0354208	0.0245392	0.014879	0.0791694	0.00244282	0	0.286212	0.277081	0.136881	0.0652445	0.0879887	0.0449905	0.0142774	0.0436623	0.00498049	0.0348635	0.00381838
DIPPA_00681.mRNA.1	0.0896519	0.0823763	0.147315	0.14473	0.0572425	0.0578438	0.0442547	0.047201	0.117732	0.148217	0.0634358	0.179888	0.180262	0.0808232	0.076333	0.0419083	0.028812	0.0285313	0.0373246	0.153321	0.122077	0.0707203	0.166169	0.197177	0.0478006	0.0620171	0.0293603	0.0436798	0.0363655	0.0650046	0.135778	0.170083	0.0465643
DIPPA_00691.mRNA.1	0.22372	0.165064	0.101683	0.038303	0	0	0	0.0622638	0.0286843	0.077293	0.302989	0.183687	0.214342	0.157351	0.100359	0.0833891	0.0664193	0.0388054	0.0467733	0.0518825	0.0569917	0	0.267248	0.147593	0.101868	0.168883	0	0	0	0.0726734	0.0257815	0.0848006	0.131153
DIPPA_00694.mRNA.1	0.225276	0.366636	0.189644	0.0733582	0.0705636	0.0397454	0.0193293	0.00263934	0.00458003	0.00822854	0	0.292787	0.269536	0.171901	0.0788941	0.0546012	0.0303083	0.0319857	0.033663	0.00231361	0.0340101	0	0.160045	0.344746	0.220335	0.112389	0.0620317	0.00757972	0.0394668	0.00278794	0.0439972	0.00252657	0.00409479
DIPPA_00700.mRNA.1	0.348428	0.558491	0	0	0	0	0	0.0930818	0	0	0	0.218412	0.330171	0.451417	0	0	0	0	0	0	0	0	0.272252	0.326838	0.175605	0.0243724	0.0678385	0.0569439	0.0404335	0.0239232	0.00786208	0.00393104	0
DIPPA_00709.mRNA.1	0.351102	0.648898	0	0	0	0	0	0	0	0	0	0.739785	0	0	0	0	0.260215	0	0	0	0	0	0	0	0.333333	0.666667	0	0	0	0	0	0	0
DIPPA_00714.mRNA.1	0.0324232	0.0225635	0.0593477	0.0463595	0.0551763	0.364998	0.188756	0.0401024	0.0452218	0.134717	0.0103337	0.0264651	0.0279587	0.0716889	0.0145767	0.132505	0.0105741	0.0348886	0.228389	0.421889	0.0237768	0.00728837	0.00411303	0.0246782	0.028421	0.0321639	0.035372	0.0227039	0.0100358	0.342862	0.366059	0.133591	0
DIPPA_00715.mRNA.1	0.199873	0.510196	0.0529449	0.0302723	0.0580114	0.0278657	0.0119063	0.00899303	0.00861305	0.0737175	0.0176061	0.167349	0.237887	0.19785	0.0144856	0.313464	0.00809753	0.00962706	0.0125062	0.0153853	0.0129111	0.0104368	0.209368	0.421981	0.0952314	0.0615124	0.0372461	0.0129797	0.015237	0.0530474	0.0376693	0.055728	0
DIPPA_00716.mRNA.1	0.0647025	0.0702227	0	0	0	0	0.548302	0.0202837	0.0150844	0.0098851	0.271519	0.00426439	0.000581508	0.00200885	0.00343618	0.231722	0.460008	0.238718	0.0174276	0	0	0.0418333	0.0819321	0	0	0.0858045	0	0	0	0.00794864	0.0272088	0.046469	0.750637
DIPPA_00717.mRNA.1	0.225207	0.196759	0.0362982	0.0639539	0.0288081	0.0435002	0.0364422	0.0666907	0.01426	0.0637378	0.224343	0.286199	0.359069	0.0756033	0.0416667	0.0284691	0.0225302	0.0296946	0.0257353	0.00235671	0.0296946	0.0989819	0.302853	0.365869	0.0548647	0.0637475	0.0110774	0.0284251	0.0353224	0.0256035	0.00344864	0.0282161	0.0805727
DIPPA_00719.mRNA.1	0.113899	0.0853791	0.075	0.0688628	0.0555054	0.0521661	0.165162	0.0736462	0.0685921	0.116877	0.12491	0.134489	0.0927707	0.0542909	0.121535	0.0321935	0.0704829	0.0852462	0.0627679	0.110487	0.110582	0.125155	0.111823	0.0863802	0.0839783	0.132195	0.0695668	0.0768615	0.0558669	0.0854017	0.0926074	0.131483	0.0738368
DIPPA_00726.mRNA.1	0	1	0	0	0	0	0	0	0	0	0	1	0	0	0	0	0	0	0	0	0	0	0	0	0	0	0	0	0	0	0	0	0
DIPPA_00730.mRNA.1	0.192599	0.098759	0.0761376	0.0535162	0.043454	0.0486341	0.0538143	0.0407334	0.0276525	0.067007	0.297693	0.193786	0.227485	0.201012	0.174539	0	0	0	0.0480851	0	0	0.155094	0.266539	0.242164	0.0861472	0.142326	0	0	0	0.059101	0.0209525	0.0679077	0.114863
DIPPA_00735.mRNA.1	0.230113	0.304053	0.105478	0.0574699	0.155356	0.0314216	0.0219601	0.0225441	0.0254643	0.0376124	0.00852704	0.108339	0.309845	0.247808	0.185772	0.0237132	0.016633	0.0257361	0.0143853	0.0311306	0.0198921	0.0167453	0.209436	0.249137	0.195435	0.103759	0.0619486	0.0418105	0.0163023	0.0444956	0.0262754	0.0437284	0.00767165
DIPPA_00737.mRNA.1	0.21017	0.366416	0.154457	0.078201	0.0645061	0.0330701	0.0193363	0.00560246	0.00754776	0.0225655	0.0381278	0.27855	0.37289	0.0982804	0.038439	0	0	0	0.115849	0.0688388	0.0218282	0.00532396	0.207217	0.312362	0.206314	0.132334	0.0782259	0.0239375	0.0211824	0.0184274	0	0	0
DIPPA_00759.mRNA.1	0.240077	0.360556	0.186658	0.0719	0.0520989	0.0223533	0.0144328	0.0140808	0.0127607	0.0206812	0.00440025	0.13625	0.213	0.520001	0.0202454	0.0603457	0.0107411	0.0119454	0.0131498	0.00781174	0.00650978	0	0.240743	0.405709	0.156483	0.0443655	0.0782988	0.0142153	0.0157056	0.0118079	0.00630517	0.0263671	0
DIPPA_00766.mRNA.1	0.0347875	0.013915	0.450545	0.1478	0.0900715	0.0251034	0.0196502	0.0190861	0.0211546	0.0536856	0.124201	0.0385834	0.0796131	0.178017	0.276422	0.156391	0.0363596	0.033691	0	0	0.122644	0.0782788	0.0277553	0.0680005	0.389653	0.23538	0.0452565	0.0382406	0.0516942	0.0651478	0.018889	0.0599823	0
DIPPA_00772.mRNA.1	0.182791	0.124318	0.0905878	0.0356494	0.191779	0.0789739	0.0248435	0.143708	0.0764492	0.0508988	0	0.114413	0.0563525	0	0	0	0.0309085	0.0348361	0.151725	0.408811	0.190232	0.012722	0.0535104	0.072003	0.0396902	0.018886	0.119759	0.0918234	0.146539	0.201254	0.193287	0.0632485	0
DIPPA_00785.mRNA.1	0.229117	0.221658	0.140257	0.0764817	0.0463153	0.0412329	0.0286909	0.0225428	0.0170506	0.072301	0.104353	0.208318	0.288519	0.0948083	0.0766654	0.0760141	0.0498697	0.0141422	0.0441943	0.0740603	0.0467064	0.0267026	0.232173	0.306476	0.105091	0.0574584	0.0479132	0.0175931	0.0157215	0.0380872	0.0613887	0.103968	0.0141306
DIPPA_00793.mRNA.1	0.230222	0.412134	0.135473	0.10041	0.0653473	0.038959	0	0	0	0.0174536	0	0.240443	0.325172	0.146241	0.121556	0.096871	0.00934018	0.0110748	0.0164788	0.0218827	0.0109414	0	0.236	0.332129	0.234323	0.0510968	0.0396129	0	0	0.0387097	0.0356129	0.0325161	0
DIPPA_00802.mRNA.1	0.0736355	0.0378353	0.0587419	0.0990749	0.0285846	0.0385754	0.0343201	0.0968548	0.039778	0.186124	0.306475	0.104173	0.048634	0.0205644	0.0859352	0.0074302	0.0783548	0.0641699	0.0673221	0.0327229	0.315596	0.175098	0.121144	0.037894	0.0331992	0.164487	0.0160127	0.0648893	0.0783032	0.0574279	0.0258216	0.268528	0.132294
DIPPA_00810.mRNA.1	0.0699704	0.0121076	0.00760242	0.0166127	0.025623	0.220822	0.285161	0.157469	0.0297762	0.124243	0.0506124	0.0270586	0.0124487	0.0529501	0.0934515	0.438211	0.0164253	0.0172034	0.0179814	0.275859	0.00907716	0.0393343	0.0260671	0.0079599	0.022786	0.0325687	0.024062	0.0155552	0.16178	0.308005	0.232903	0.1578	0.0105119
DIPPA_00815.mRNA.1	0.247523	0.367683	0.13013	0.010871	0.0459282	0.0515245	0.0517818	0.0124148	0.0178181	0.0490158	0.0153094	0.257	0.299583	0.0790833	0.0330833	0.121	0.0764167	0.0318333	0.0375	0.0431667	0.0213333	0	0.224164	0.44132	0.047015	0.0360153	0.0365475	0.035483	0.0344185	0.0190721	0.033975	0.0787723	0.0132174
DIPPA_00817.mRNA.1	0.15996	0.259827	0.102656	0	0	0.0275564	0.0113546	0.0354582	0.0595618	0.343625	0	0.247071	0.294027	0.203888	0	0	0	0.0415149	0.0537587	0.0660025	0.0937377	0	0.165299	0.27472	0.164022	0.0533246	0	0	0	0	0.038881	0.303753	0
DIPPA_00820.mRNA.1	0.162569	0.236873	0.0391685	0.0670131	0.0521213	0.0936943	0.0317226	0.0481657	0.0271465	0.127356	0.11417	0.228903	0.234345	0.0462049	0.111962	0.00977589	0.0460205	0.0420548	0.0357835	0.0509084	0.0605921	0.13345	0.210656	0.273029	0.0699354	0.0569341	0.0176751	0.0288919	0.0559993	0.101971	0.0130863	0.123131	0.0486914
DIPPA_00822.mRNA.1	0.233494	0.298204	0	0	0.0295912	0	0	0.146608	0.171481	0.0973678	0.023255	0.398373	0.572209	0	0	0	0	0	0	0	0	0.0294183	0.442074	0.315497	0.175196	0.0348947	0	0	0.0323387	0	0	0	0
DIPPA_00826.mRNA.1	0.149551	0.179575	0.0154268	0.0405431	0.0464716	0.0757315	0.136929	0.00305986	0.0261363	0.316058	0.0105183	0.179695	0.239619	0.17653	0.113442	0.0362514	0.0406266	0.0614086	0.013438	0.098832	0.0401578	0	0.20395	0.296899	0.0680132	0.0538922	0.0123335	0.03995	0.0087586	0.0350344	0.0333363	0.247833	0
DIPPA_00828.mRNA.1	0.244511	0.269239	0.0941925	0.0776729	0.0538683	0.0542787	0.0318079	0.0132362	0.0423764	0.0195978	0.0992202	0.11894	0.268846	0.182828	0.0968095	0.0350328	0.0569284	0.0202534	0.0537222	0.0156397	0.0418361	0.109165	0.179972	0.312578	0.118538	0.0898194	0.0596853	0.0500291	0.0487805	0.0243902	0.0224757	0.029801	0.0639307
DIPPA_00832.mRNA.1	0.164123	0.0401161	0.0278794	0.125142	0.0619402	0.0830074	0.0461713	0.0806106	0.0340608	0.0923426	0.244607	0.113393	0.0310381	0.055686	0.145866	0.0157799	0.073748	0.0790949	0.0564032	0.0208659	0.0986568	0.309468	0.175361	0.0198599	0.044417	0.206263	0.0387309	0.078286	0.0579316	0.0730119	0.0358467	0.068974	0.201319
DIPPA_00833.mRNA.1	0.117964	0.0901977	0.0744636	0.0924695	0.0782499	0.0672276	0.064451	0.071098	0.0754733	0.135633	0.132772	0.134364	0.110125	0.0159366	0.127207	0.0200401	0.0719534	0.0922798	0.0741483	0.0855043	0.138563	0.129879	0.139486	0.102112	0.0715773	0.135025	0.0560127	0.0599782	0.0517498	0.0813919	0.0804997	0.144047	0.0781204
DIPPA_00840.mRNA.1	0.0337859	0.0696785	0.52926	0.191635	0.0546973	0.0062422	0.0314451	0.0443976	0.0269975	0.00195069	0.00990949	0.088394	0.0897645	0.125567	0.423469	0.096788	0.0491649	0.0456531	0.0421413	0.00719486	0.008394	0.023469	0.0341107	0.0605859	0.49805	0.197112	0.0727861	0.0306249	0.0259773	0.0434891	0.0219935	0.00182588	0.0134451
DIPPA_00845.mRNA.1	0.22208	0.474203	0	0	0.022192	0.0325268	0.0296427	0.0265983	0.0235539	0.169204	0	0.352106	0.425775	0.122379	0	0	0	0	0.0257005	0.0493598	0.0246799	0	0.232258	0.364635	0.126326	0.0896459	0	0	0	0	0.0462423	0.140893	0
DIPPA_00848.mRNA.1	0.0998321	0.0572296	0.131324	0.148349	0.122932	0.0986332	0.0544321	0.0471585	0.0195028	0.0764128	0.144193	0.135558	0.0680051	0.0816603	0.173901	0.050009	0.0741545	0.0845542	0.0564297	0.0290288	0.068819	0.17788	0.0927233	0.0680599	0.136967	0.195519	0.0995011	0.0809564	0.05008	0.0663654	0.0279582	0.0722018	0.109668
DIPPA_00903.mRNA.1	0.111082	0.0756713	0.00169457	0.00271715	0.00373974	0.0777164	0.0937856	0.0508955	0.00800538	0.0752622	0.49943	0.122732	0.28781	0.258862	0.229914	0.0203822	0.00105425	0	0	0.016253	0.0595651	0.00342631	0.166152	0.339966	0.00320183	0.00834763	0	0	0	0.0878216	0.0442539	0.0784448	0.271812
DIPPA_00907.mRNA.1	0.0408951	0.0361422	0.0835726	0.0579265	0.128924	0.149322	0.130013	0.177047	0.129419	0.065551	0.00118824	0.0286427	0.0220677	0.16377	0.0434553	0.312349	0.0608374	0.0934099	0.103915	0.127796	0.0437576	0	0.0485079	0.0422449	0.044701	0.0736829	0.133366	0.127963	0.147857	0.141348	0.155225	0.0851038	0
DIPPA_00913.mRNA.1	0.218658	0.305875	0.110436	0.0832786	0.0509518	0.030768	0.042829	0.0278963	0.0755661	0.0199376	0.0338037	0.245258	0.374445	0.0742386	0.0748889	0.037607	0.0422673	0.020375	0.0687114	0.0139807	0.0265525	0.0216755	0.239908	0.332209	0.121688	0.08074	0.0676366	0.0424896	0.0361306	0.02322	0.0434531	0.00645534	0.00606995
DIPPA_00935.mRNA.1	0.162385	0.12555	0.0657204	0.0787083	0.041022	0.0683463	0.0476934	0.0906317	0.0207949	0.112207	0.186941	0.186164	0.148023	0.120942	0.0938605	0.07239	0.0509195	0.0864658	0.0522168	0	0	0.189018	0.178133	0.125592	0.0605037	0.121731	0.0986277	0.0755241	0.0650882	0.0546524	0.0553461	0.0560398	0.108762
DIPPA_00940.mRNA.1	0.114505	0.0723	0.015906	0.0856756	0.0375056	0.0883868	0.0505197	0.11333	0.0930863	0.201356	0.127429	0.159328	0.0250562	0.081383	0.168319	0.111662	0.0550046	0.0415179	0.038014	0.0226762	0.0628058	0.234232	0.25784	0.0327727	0.0332067	0.106023	0.0282149	0.0566468	0.0787846	0.121541	0.031796	0.0682583	0.184916
DIPPA_00946.mRNA.1	0.136648	0.0462231	0.027109	0.0882191	0.0438339	0.0718618	0.0431906	0.0859217	0.0281198	0.122036	0.306837	0.130241	0.060326	0.00671258	0.189609	0.00906634	0.089966	0.0939761	0.0852585	0.0238863	0.0795048	0.231453	0.145788	0.0530958	0.0450864	0.168467	0.0317675	0.0815335	0.049586	0.104932	0.0217783	0.103312	0.194654
DIPPA_00950.mRNA.1	0.113051	0.0637933	0.112042	0.20965	0	0	0	0	0.101645	0.167155	0.232664	0.0351157	0.18175	0.129449	0.0771482	0	0	0	0.321788	0.192179	0.0625698	0	0.0839161	0.179805	0	0	0.0485272	0.0721551	0.095783	0.165872	0.235961	0.117981	0
DIPPA_00951.mRNA.1	0.26	0.282667	0.065	0.0378333	0.0106667	0.0208333	0.0396667	0.0625	0.164667	0.0561667	0	0.225325	0.378999	0.186228	0.027288	0.0217027	0.0161174	0	0	0.0713317	0.048113	0.0248943	0.243206	0.519975	0.00701315	0	0	0.0150282	0.0316844	0.0483406	0.114715	0.0200376	0
DIPPA_00953.mRNA.1	0.107904	0.446693	0.24801	0.0493274	0.0705717	0	0	0.0441143	0.0222534	0.0111267	0	0.357465	0.491138	0	0	0	0.0874136	0	0	0.0426555	0.0213277	0	0.23222	0.516812	0.105897	0.0633707	0	0	0	0	0.0544674	0.0272337	0
DIPPA_00959.mRNA.1	0.0980716	0.0348026	0.0354454	0.0700643	0.0349862	0.0593205	0.0582185	0.0644628	0.0265381	0.274472	0.243618	0.0864578	0.0424585	0.0546139	0.129259	0.0308166	0.0644581	0.0624893	0.0594932	0.0520459	0.240798	0.17711	0.0910605	0.0336547	0.0416301	0.094128	0.0270815	0.0533742	0.0552147	0.0727432	0.0326906	0.29816	0.200263
DIPPA_00960.mRNA.1	0.107043	0.146316	0.147867	0.0860032	0.138196	0.102466	0.118485	0.0949358	0.0267976	0.0229588	0.00893253	0.0959302	0.190589	0.098383	0.0638626	0.173147	0.0889353	0.0916606	0.0706759	0.0730378	0.0505996	0.00317951	0.117251	0.163697	0.0933649	0.0519431	0.0965877	0.0883412	0.112986	0.0868246	0.107299	0.0817062	0
DIPPA_00968.mRNA.1	0.13694	0.0341694	0.0472778	0.0986629	0.0180897	0.0823211	0.035218	0.10111	0.023333	0.146028	0.27685	0.145999	0.0663426	0.0165295	0.11638	0.0442782	0.0550486	0.094166	0.034555	0.013089	0.0656694	0.347943	0.175023	0.0493969	0.0265857	0.178469	0.00320013	0.0804956	0.069008	0.0887011	0.0235497	0.0985476	0.207024
DIPPA_00988.mRNA.1	0.349669	0.49231	0	0	0	0	0	0	0.105347	0.0526735	0	0.168356	0.222577	0.220737	0.218898	0	0	0	0	0.112955	0.0564774	0	0.161373	0.23691	0.290909	0.310808	0	0	0	0	0	0	0
DIPPA_00992.mRNA.1	0.095495	0.0808132	0.070586	0.0844523	0.148011	0.110993	0.0974401	0.111244	0.136153	0.0600452	0.00476848	0.150097	0.141988	0.104927	0.0678653	0.071523	0.0751807	0.0994183	0.107879	0.107174	0.0449498	0.028997	0.168399	0.168399	0.0485977	0.104086	0.0803917	0.0982834	0.0705996	0.0854691	0.150629	0.0251451	0
DIPPA_00996.mRNA.1	0.0760823	0.0425241	0.0934164	0.0953804	0.139869	0.156861	0.119717	0.125438	0.112629	0.0380839	0	0.0792768	0.0610223	0.217229	0.0787552	0.0829277	0.0984875	0.110657	0.169593	0.0891864	0.0108658	0.0019993	0.0709444	0.0636085	0.0757731	0.100752	0.122388	0.136596	0.0902591	0.220262	0.101681	0.0177361	0
DIPPA_01002.mRNA.1	0.144697	0.161675	0.0194582	0.0359596	0.0210797	0.080599	0.046261	0.0429225	0.0664823	0.380866	0	0.10551	0.13122	0.141016	0.150812	0.0999121	0.00644384	0.0372962	0.00930778	0.152439	0.159469	0.00657402	0.0798875	0.173629	0.0149086	0.0465541	0	0	0.00436006	0.125598	0.264768	0.254641	0.035654
DIPPA_01017.mRNA.1	0.37683	0.222323	0.0209567	0.0687276	0.0518061	0.0637813	0.0641067	0.0644322	0.0053368	0.0616987	0	0.220781	0.342333	0.238429	0.134525	0	0	0.0310893	0.0198691	0.0086489	0.00432445	0	0.205707	0.196396	0.0734546	0.0425037	0.0393999	0.0362962	0.03621	0	0	0.0645745	0.305457
DIPPA_01025.mRNA.1	0.264925	0.257285	0.0418444	0.0814677	0.0270967	0.017946	0.014037	0.129442	0.0445984	0.0488628	0.0724947	0.300672	0.400831	0.0339134	0.0522049	0.0152264	0.0240261	0.0362863	0.0385604	0.0709907	0.00741546	0.0198734	0.243226	0.336129	0.107097	0.100323	0.105161	0.0346774	0.0266935	0.0107258	0.00548387	0.00983871	0.0206452
DIPPA_01030.mRNA.1	0.146854	0.0813889	0.0767444	0.0642486	0.00884662	0.0533009	0.0718788	0.0663497	0.0137123	0.0827159	0.33396	0.0875786	0.0616352	0.216588	0.12217	0.0834119	0.0795597	0.0382862	0.0518082	0.00424528	0.0986635	0.156053	0.166158	0.107634	0.0516539	0.100127	0.0291349	0.0318066	0.0647583	0.0792621	0.00610687	0.083715	0.279644
DIPPA_01031.mRNA.1	0.0689363	0.0622407	0.05149	0.0542248	0.0786496	0.110807	0.0944926	0.132214	0.208978	0.129574	0.00839306	0.0761277	0.0647818	0.0347699	0.0792387	0.0535273	0.0701803	0.0957087	0.118767	0.283192	0.116845	0.00686248	0.0599199	0.0494564	0.0403826	0.0611461	0.0692389	0.0725905	0.0706286	0.168724	0.244339	0.149268	0.0143056
DIPPA_01046.mRNA.1	0.153041	0.32736	0	0	0.13874	0.115413	0.0920863	0.0157837	0.00741225	0.01247	0.137693	0.159428	0.181735	0.125753	0.0697699	0.0491561	0.0285422	0.0155343	0.370082	0	0	0	0.171026	0.453027	0.0850835	0.0490949	0.0747704	0.0352366	0.0672504	0.00408229	0.0402858	0.0201429	0
DIPPA_01050.mRNA.1	0.119548	0.128385	0.0615794	0.0734581	0.0535019	0.0335456	0.00494156	0.166492	0.091989	0.192341	0.0742184	0.15785	0.0517727	0.0312324	0.0791596	0.0580567	0.0396736	0.106453	0.0575877	0.182236	0.151754	0.0842243	0.0802186	0.0482332	0.0390528	0.0974135	0.0157377	0.0554463	0.0907104	0.125974	0.0534791	0.393734	0
DIPPA_01053.mRNA.1	0.0778055	0.109631	0.0346933	0.188824	0.141086	0.0657785	0.147655	0.0380239	0.0462577	0.0277546	0.122491	0.0757933	0.0762523	0.113362	0.00222922	0.211776	0.00183582	0.165945	0.106019	0.0460923	0.181484	0.0192106	0.0468779	0.108376	0.021694	0.155537	0.00169779	0.177042	0.195812	0.0688549	0.110922	0.0868704	0.0263158
DIPPA_01062.mRNA.1	0.0666727	0.0405319	0.140177	0.110575	0.110484	0.0872575	0.0946352	0.133163	0.0858912	0.102377	0.0282357	0.0783784	0.0579392	0.0776182	0.0941723	0.197297	0.137416	0.110304	0.129814	0.0659628	0.0386824	0.0124155	0.0778443	0.0640719	0.126647	0.146607	0.14012	0.1	0.112974	0.105888	0.0155689	0.1002	0.0100798
DIPPA_01063.mRNA.1	0.0935934	0.143844	0.368301	0.140656	0.107029	0.0503264	0.0194322	0.0116138	0.00447852	0.0370427	0.023683	0.0224772	0.199719	0.0398033	0.265277	0.171154	0.0770311	0.0213065	0.00620464	0.171154	0.0100679	0.0158043	0.0592523	0.135622	0.366518	0.0754291	0.207007	0.0713849	0.0416177	0.0118505	0.0161768	0.0151423	0
DIPPA_01069.mRNA.1	0.340551	0.659449	0	0	0	0	0	0	0	0	0	0.137895	0.277259	0	0	0.584846	0	0	0	0	0	0	0	1	0	0	0	0	0	0	0	0	0
DIPPA_01085.mRNA.1	0.343164	0.26129	0.0250384	0.0447005	0.0399386	0.0351767	0.0167435	0.0313364	0.018894	0.044086	0.139631	0.393326	0.511249	0	0	0	0	0	0.0264342	0	0	0.0689914	0.356704	0.385568	0.214432	0.0432964	0	0	0	0	0	0	0
DIPPA_01088.mRNA.1	0.0846453	0.00406298	0.0833757	0.0654308	0.120789	0.144659	0.105807	0.0898933	0.149992	0.107584	0.0437616	0.0579261	0.0936047	0.0980129	0.0718394	0.202294	0.0733547	0.101216	0.129077	0.133278	0.039398	0	0.0844415	0.0533577	0.0540226	0.0546875	0.0821975	0.0901762	0.0981549	0.29006	0.11245	0.0294215	0.0510306
DIPPA_01093.mRNA.1	0.226398	0.318231	0.0486723	0.0504617	0.0795934	0.0640613	0.0429461	0.0390094	0.0194689	0.0956982	0.0154606	0.305045	0.294129	0.0810306	0.0671649	0.054971	0.0265513	0.0489724	0.00472023	0.0786705	0.0049169	0.0338283	0.254617	0.292467	0.0934357	0.0751509	0.0404096	0.0379411	0.0334613	0.0683854	0.0183763	0.0798135	0.00594259
DIPPA_01113.mRNA.1	0.096615	0.0377973	0.0637521	0.120596	0.0387842	0.112405	0.0451002	0.0758907	0.0303957	0.0867463	0.291917	0.107983	0.0291717	0.317107	0.094898	0.0591236	0.0288115	0.0703481	0.0642257	0.0176471	0.0253301	0.185354	0.181447	0.0551696	0.0553739	0.191152	0.0302411	0.0979771	0.106661	0.0391295	0.0263588	0.0284021	0.188087
DIPPA_01115.mRNA.1	0.113131	0.071832	0.0269149	0.036622	0.0522414	0.087275	0.139869	0.112513	0.150018	0.0661843	0.143399	0.123492	0.109658	0.0564319	0.0544074	0.206664	0.0663011	0.0765922	0.0774357	0.148123	0.0529734	0.0279207	0.124761	0.10896	0.0391561	0.0678937	0.0981941	0.0867338	0.075013	0.15784	0.146553	0.0711929	0.023702
DIPPA_01128.mRNA.1	0.219284	0.320084	0.111495	0.0969263	0.0808421	0.0341895	0.0270316	0.0181895	0.0114526	0.0122105	0.0682947	0.248866	0.321055	0.0133272	0.0553447	0.164368	0.048311	0.0268394	0.0299861	0.00564553	0.0138825	0.0723739	0.300824	0.321322	0.125889	0.0386559	0.0454886	0.0278922	0.044927	0.0242419	0.0151629	0.0149757	0.0406215
DIPPA_01135.mRNA.1	0.294388	0.315189	0.0924942	0.106302	0.0489467	0.0170827	0.0124801	0.0577093	0.0323951	0.00194725	0.0210657	0.259774	0.318999	0.17855	0.0381013	0.0314455	0.0247898	0.0291738	0.0289347	0.0157826	0.0176159	0.0568331	0.337486	0.253233	0.106219	0.0816851	0.0523963	0.0223469	0.0329973	0.0126474	0.0231076	0.033663	0.0442183
DIPPA_01137.mRNA.1	0.0695872	0.0404982	0.0443303	0.0834349	0.108692	0.140481	0.0987633	0.112785	0.135691	0.0949312	0.0708065	0.0786933	0.0553876	0.00604583	0.0782058	0.0480741	0.0885422	0.135251	0.140809	0.206241	0.123842	0.0389079	0.0462948	0.0520203	0.0387698	0.082529	0.0830198	0.084901	0.0871094	0.153198	0.224194	0.132913	0.0150499
DIPPA_01141.mRNA.1	0	0	0.0540882	0.108176	0.15266	0.0636927	0.237331	0.185012	0.132693	0.0663465	0	0	0	0.0478482	0.0956964	0.0784164	0.215672	0.202712	0.189752	0.108656	0.0275606	0.0336851	0.0666275	0	0	0	0.053302	0.111307	0.169312	0.239663	0.310014	0.0497746	0
DIPPA_01155.mRNA.1	0	0.777837	0	0	0	0	0	0	0	0.222163	0	0.342372	0.499083	0	0	0	0	0	0	0.105697	0.0528483	0	0	1	0	0	0	0	0	0	0	0	0
DIPPA_01165.mRNA.1	0.0837841	0.0765486	0.0419259	0.0546389	0.04835	0.0776981	0.0854747	0.104071	0.161956	0.218556	0.0469976	0.130845	0.123067	0.0969897	0.0349529	0.0700888	0.0338549	0.0635923	0.0608473	0.212096	0.151066	0.0226004	0.10993	0.126981	0.0392177	0.0534604	0.0422267	0.0429288	0.0445336	0.105216	0.174323	0.247041	0.0141424
DIPPA_01175.mRNA.1	0.0830071	0.0817022	0.0803974	0.1416	0.21762	0	0	0.170392	0.150187	0.0750937	0	0.156828	0.0850529	0	0	0	0.165321	0.228841	0.28662	0.0515581	0.0257791	0	0.10274	0.0190928	0.0496679	0.084382	0.195801	0.109149	0.115157	0.143463	0.120364	0.0601822	0
DIPPA_01189.mRNA.1	0.213464	0.301534	0.0778078	0.0764547	0.0660803	0.0356337	0.0274019	0.0289806	0.0833333	0.0602165	0.0290934	0.150784	0.2175	0.0579011	0.0223624	0.0741394	0.0511274	0.0195787	0.0226408	0.0261668	0.0573443	0.300455	0.12828	0.218736	0.107795	0.144775	0.0502532	0.067439	0.037594	0.0329906	0.0416603	0.0243977	0.146079
DIPPA_01192.mRNA.1	0.256312	0.442244	0.0576947	0.0564671	0.0781538	0	0	0.0515569	0.0383813	0.0191906	0	0.282755	0.347999	0.206179	0.0643591	0	0	0	0	0	0.0987075	0	0.245408	0.32803	0.17808	0.07094	0.0777035	0	0	0	0.0332795	0.0665591	0
DIPPA_01194.mRNA.1	0.170793	0.147654	0.107856	0.0451128	0.0371403	0.0628727	0.0303993	0.0707804	0.0283899	0.0838735	0.215128	0.234763	0.0851467	0.0463205	0.0938149	0.0266366	0.0564334	0.0559819	0.0787359	0.0194131	0.0689842	0.23377	0.122289	0.0700069	0.0411922	0.173284	0.0473314	0.0624814	0.0629765	0.119715	0.0455491	0.0835726	0.171601
DIPPA_01216.mRNA.1	0.0861787	0.0565064	0.0710415	0.0792982	0.0672572	0.111637	0.0717296	0.0814484	0.0468737	0.223875	0.104154	0.114582	0.0661972	0.120381	0.12063	0.111765	0.059652	0.113007	0.0360398	0.105965	0.0487987	0.102983	0.11354	0.108842	0.0694285	0.140967	0.0596471	0.109992	0.0604143	0.0559072	0.0435366	0.180476	0.0572497
DIPPA_01224.mRNA.1	0.124092	0.153236	0.0676409	0.0443424	0.086263	0.0300626	0.0895198	0.148977	0.196409	0.0161169	0.0433403	0.0674585	0.0867324	0.0847154	0.0584939	0.130995	0.064545	0.102532	0.183886	0.0995069	0.121134	0	0.121661	0.139637	0.0400238	0.0829278	0.0791538	0.0795511	0.108352	0.0483663	0.265866	0.0344622	0
DIPPA_01283.mRNA.3	0.23464	0.198601	0.00440909	0.0317263	0.0230039	0.0758171	0.0708329	0.0292342	0.0202243	0.0467747	0.264737	0.165415	0.249743	0.409152	0.0393583	0.0206275	0.0162807	0.00924682	0.0106694	0.0277405	0.00711294	0.0446534	0.364561	0.446354	0.0053001	0.0212004	0.00329466	0.0220599	0.00802177	0.0621687	0.00243518	0.0244951	0.0401089
DIPPA_01285.mRNA.1	0.157959	0.14779	0.0901463	0.0551483	0.0361209	0.054774	0.00243301	0.151221	0.111014	0.0708069	0.122586	0.343237	0.24786	0	0	0	0	0.123477	0	0	0	0.285427	0.213622	0.0737	0.0996801	0.193347	0.0349998	0.0666847	0.0653355	0.0639864	0.0596693	0.0553521	0.0736229
DIPPA_01289.mRNA.1	0.244688	0.399934	0.184648	0.0309669	0.0536979	0.0254489	0.0110361	0.00889475	0.0155658	0.00815352	0.0169659	0.30646	0.411902	0.153814	0.0163361	0.018988	0.02164	0.0190941	0.0164421	0.00869842	0.0024398	0.0241858	0.259354	0.418862	0.1102	0.0499231	0.0113788	0.0350589	0.0273706	0.0196822	0.017632	0.0164018	0.0341363
DIPPA_01300.mRNA.1	0.312593	0.628941	0.018771	0	0	0.0117043	0	0	0.0186606	0.00933032	0	0.312278	0.379319	0.0886452	0.00700915	0.185454	0.00874083	0	0	0.0123691	0.00618455	0	0.249611	0.444007	0.0776486	0.0178555	0.0498123	0.0498581	0.0499039	0.03507	0.0174892	0.00874462	0
DIPPA_01302.mRNA.1	0.0585958	0.0442548	0.0408235	0.0585958	0.125198	0.112881	0.150537	0.129333	0.204206	0.0732008	0.00237551	0.0615561	0.0789501	0.00926987	0.0972815	0.0407249	0.101552	0.116134	0.191438	0.186335	0.115405	0.00135403	0.0592111	0.0655258	0.0366066	0.0659833	0.105793	0.100119	0.0949941	0.159971	0.220555	0.0899606	0.00128123
DIPPA_01307.mRNA.1	0.0696719	0.0620966	0.0625767	0.0630568	0.128781	0.12558	0.0799146	0.0865297	0.243158	0.0722326	0.00640171	0.0593991	0.0542641	0.0651239	0.0759836	0.0969051	0.117827	0.128791	0.147318	0.167233	0.0871556	0	0.0563008	0.0587336	0.0430945	0.072913	0.122263	0.119413	0.0391326	0.212205	0.197678	0.0782651	0
DIPPA_01313.mRNA.1	0	0.301908	0	0	0	0	0	0	0	0	0.698092	0.524659	0.475341	0	0	0	0	0	0	0	0	0	0	1	0	0	0	0	0	0	0	0	0
DIPPA_01334.mRNA.1	0.0900038	0.0849483	0.424052	0.209728	0.191268	0	0	0	0	0	0	0.0607846	0.0860037	0.348973	0.134143	0.370096	0	0	0	0	0	0	0.117422	0.166709	0.2784	0.2081	0.229368	0	0	0	0	0	0
DIPPA_01360.mRNA.3	0.0141923	0.0106443	0.20028	0.172269	0.103455	0.0973856	0.101587	0.0530345	0.0321195	0.0578898	0.157143	0.0124365	0.00984558	0.000103638	0.139704	0.0544098	0.185408	0.132345	0.123122	0.0400041	0.120738	0.181884	0.0157475	0.0100275	0.150201	0.0780312	0.118424	0.114399	0.156133	0.0369324	0.0313537	0.0724525	0.216298
DIPPA_01398.mRNA.1	0.0964844	0.0150668	0.102921	0.134399	0.0738488	0.0720096	0.0804272	0.0638042	0.0436443	0.0695338	0.24786	0.104897	0.0362832	0.109798	0.183313	0.112604	0.0418956	0.0918541	0.0817359	0.0139915	0.0260859	0.197542	0.123244	0.0464373	0.0718432	0.180029	0.059645	0.0969126	0.115	0.0727686	0.0166569	0.0713384	0.146126
DIPPA_01401.mRNA.1	0.0946294	0.0593967	0.0776366	0.0911996	0.0583834	0.0716346	0.0732715	0.0781822	0.0394419	0.130642	0.225583	0.130097	0.0922625	0.0331879	0.119097	0.0290157	0.0734876	0.0857197	0.0766167	0.0440925	0.109331	0.207093	0.131904	0.108875	0.0630032	0.119453	0.0577607	0.0805093	0.0881857	0.0802284	0.0423142	0.108688	0.119079
DIPPA_01402.mRNA.1	0.119176	0.143418	0.0337701	0.0308975	0.0153437	0.0346108	0.0286555	0.0296364	0.0589925	0.469978	0.0355216	0.178509	0.221278	0.0265495	0.0884341	0.0779108	0.0130334	0.0181502	0.0163159	0.0739525	0.181599	0.104267	0.123273	0.199767	0.0767438	0.0275512	0.0125687	0.0183952	0.0153155	0.0220576	0.0505244	0.314883	0.138921
DIPPA_01434.mRNA.1	0.14059	0.0212451	0.0425325	0.0638199	0.0358035	0.0798172	0.0324178	0.0595878	0.0381734	0.0754158	0.410597	0.132438	0.0354502	0.0853324	0.135215	0.0197591	0.0592774	0.0460401	0.0651535	0.0150454	0.0606335	0.345656	0.177656	0.0760612	0.0415859	0.165697	0.00592545	0.0649644	0.0727214	0.111291	0.0385693	0.0661495	0.179379
DIPPA_01440.mRNA.1	0.0709263	0.0898068	0.177565	0.0650019	0.0881457	0.0951221	0.0501633	0.106417	0.0545374	0.202314	0	0.156447	0.0624975	0.319558	0	0	0	0.0922427	0.0441302	0.0590028	0.108375	0.157747	0.122036	0.0658413	0.120468	0.175094	0.137069	0.0938178	0.10037	0.106922	0.052255	0.0261275	0
DIPPA_01450.mRNA.1	0.189012	0.105877	0.0407155	0.104514	0.0276831	0.053833	0.0334753	0.0593697	0.00877342	0.0468484	0.329898	0.136735	0.160646	0.128369	0.0960928	0.071701	0.0473092	0.0221161	0.0550018	0.0041027	0.0940094	0.183916	0.213488	0.133089	0.0843209	0.146304	0.0821042	0.0179043	0.0719584	0.0377696	0.0229346	0.00809958	0.182027
DIPPA_01461.mRNA.1	0.125976	0.147406	0	0	0	0.129381	0.128129	0	0	0.469107	0	0.153971	0.204427	0.16748	0.130534	0	0	0	0	0.247559	0.0960286	0	0.125037	0.355625	0	0	0	0	0	0	0	0.519338	0
DIPPA_01466.mRNA.1	0.261268	0.308942	0.112049	0.065721	0.065721	0.0281918	0.0465972	0.0221763	0.0257676	0.0381577	0.0254085	0.28025	0.361657	0.0867052	0.0232177	0.0248555	0.0198459	0.0187861	0.00289017	0.0315992	0.0458574	0.104335	0.263909	0.340959	0.085743	0.0971816	0.0355051	0.0133602	0.0184846	0.0710102	0.022877	0.0360542	0.0149158
DIPPA_01469.mRNA.1	0.0356906	0.0353586	0.100266	0.0562749	0.146746	0.129316	0.12583	0.208665	0.13496	0.00713811	0.0197543	0.017306	0.0120617	0.218385	0.0588852	0.269479	0.089976	0.0848067	0.0873539	0.0719958	0.0270452	0.062706	0.0282026	0.0174229	0.0475056	0.0594134	0.0918777	0.101655	0.0907496	0.169341	0.164703	0.0412384	0.187892
DIPPA_01482.mRNA.1	0.128273	0.049403	0.015993	0.106912	0.0624384	0.10023	0.0618907	0.0497316	0.0592617	0.106802	0.259065	0.095009	0.04089	0.0397625	0.157396	0.0154841	0.129209	0.113199	0.0669723	0.0324714	0.102601	0.207005	0.0979883	0.0595393	0.0631895	0.116807	0.0850097	0.0309053	0.0528066	0.0941759	0.0449384	0.142034	0.212605
DIPPA_01488.mRNA.2	0.213825	0.413592	0.0967049	0.0735136	0.0503224	0.0316977	0.0111927	0.0337572	0.0328617	0.0327722	0.00976003	0.318242	0.354083	0.0625832	0.0169774	0.0104305	0.0335109	0.030071	0.0474922	0.0639148	0.0190857	0.0436085	0.240914	0.32442	0.212357	0.0302008	0.0199031	0.0205088	0.0257875	0.0347871	0.0403254	0.0426618	0.0081343
DIPPA_01494.mRNA.1	0.149349	0.0430177	0.0373575	0.0722892	0.040511	0.0623433	0.0571683	0.0954152	0.0207003	0.097841	0.324007	0.200453	0.107065	0.0225783	0.127944	0.0129481	0.0561625	0.0781743	0.0513879	0.0195031	0.0772032	0.246581	0.216155	0.131739	0.0292208	0.143743	0.0204644	0.0645415	0.0625738	0.0732979	0.0300079	0.061098	0.167159
DIPPA_01495.mRNA.1	0.238067	0.39835	0.0239639	0.0190532	0.0141426	0.0216068	0	0	0.0604989	0.224317	0	0.161013	0.266244	0.153351	0.0404577	0.0907233	0.124642	0.0793829	0.0341234	0.0116469	0.0230895	0.0153249	0.271215	0.455907	0.0593455	0	0	0	0	0	0.0449251	0.168608	0
DIPPA_01497.mRNA.1	0.0756657	0.0616819	0.0341613	0.0402912	0.0556797	0.0736224	0.0680672	0.111232	0.242066	0.222208	0.0153247	0.124755	0.127793	0.0267542	0.0403763	0.0263622	0.0481184	0.0553704	0.0815367	0.244904	0.212956	0.0110741	0.114611	0.124989	0.0265817	0.0389622	0.0378698	0.0463359	0.0446063	0.087574	0.234228	0.235321	0.00892126
DIPPA_01509.mRNA.1	0.149419	0.43309	0.232036	0.0580631	0.0528634	0	0	0.00938831	0	0	0.0651405	0.354008	0.645992	0	0	0	0	0	0	0	0	0	0.311441	0.348758	0.194749	0.0296778	0.0511019	0.0211608	0.0214242	0.0216876	0	0	0
DIPPA_01513.mRNA.1	0.198978	0.177067	0.044785	0.059812	0.0454512	0.0654379	0.050929	0.0726923	0.0374565	0.0515212	0.195869	0.246298	0.359827	0.0256875	0.0519795	0.03425	0.0550015	0.0470434	0.0817971	0.0217588	0.0234713	0.0528861	0.222833	0.3453	0.0431384	0.0584829	0.0408222	0.0579039	0.0638873	0.0502799	0.0476742	0.0160201	0.0536576
DIPPA_01516.mRNA.1	0.22856	0.441756	0.263582	0.0661016	0	0	0	0	0	0	0	0.577417	0.422583	0	0	0	0	0	0	0	0	0	0.430323	0.0507368	0.296904	0.118386	0.103649	0	0	0	0	0	0
DIPPA_01519.mRNA.1	0.14845	0.199488	0.0428976	0.0785695	0.103265	0.0348486	0.00887222	0.147626	0.17589	0.0283545	0.0317388	0.179399	0.230223	0.121478	0.0127322	0.0687748	0.0519724	0.1268	0.10551	0.0331872	0.0699228	0	0.135416	0.12648	0.0889788	0.0746964	0.100817	0.0830978	0.082716	0.0475063	0.222409	0.0218437	0.0160391
DIPPA_01521.mRNA.1	0.0706627	0.0255398	0.0254654	0.0499628	0.0255398	0.072003	0.0509308	0.0460164	0.0180194	0.315115	0.300745	0.10235	0.0362227	0.0498694	0.12779	0.06419	0.0481004	0.0656221	0.0304945	0.0594727	0.266953	0.148934	0.0834109	0.0292699	0.0340073	0.109212	0.0143812	0.0491498	0.0445817	0.0752051	0.0159885	0.417562	0.127231
DIPPA_01523.mRNA.1	0.0587061	0.0520767	0.0657348	0.0773163	0.147204	0.134585	0.147604	0.164457	0.122364	0.00822684	0.0217252	0.0655279	0.066648	0.0589937	0.0729021	0.131896	0.127602	0.14235	0.211519	0.0827966	0.00662746	0.0331373	0.0671804	0.0552262	0.0449516	0.0772575	0.136337	0.143549	0.145228	0.184055	0.127742	0.00197589	0.0164987
DIPPA_01526.mRNA.1	0.211714	0.430065	0.224766	0.019468	0.0188043	0.0126099	0.00641557	0.0324097	0.0253858	0.0183618	0	0.110336	0.220521	0.610448	0	0	0.0209412	0.0185394	0.0192149	0	0	0	0.143992	0.436361	0.0635257	0.0651894	0.0385692	0.0479468	0.0340316	0.0553581	0.0766846	0.0383423	0
DIPPA_01534.mRNA.1	0.118859	0.113628	0.0990813	0.0874697	0.0573561	0.0842159	0.0720301	0.125112	0.0535919	0.0714559	0.1172	0.259845	0.153633	0.0315215	0.116565	0.116657	0.0672028	0.0888334	0.0495471	0.0435385	0.00305047	0.0696062	0.263384	0.166446	0.0516634	0.0906587	0.117317	0.117096	0.0713814	0.0599251	0.0454946	0.00969377	0.00693985
DIPPA_01538.mRNA.1	0.0767585	0.0659267	0.0145761	0.0324953	0.031693	0.0583044	0.0417224	0.0640546	0.0996256	0.490907	0.0239369	0.0756286	0.0439748	0.0475809	0.051187	0.00991686	0.0372633	0.0215366	0.0512872	0.138035	0.479916	0.0436742	0.0740449	0.0334723	0.041136	0.0613096	0.0199482	0.00856531	0.00833991	0.0386566	0.143131	0.543334	0.0280627
DIPPA_01544.mRNA.1	0.556192	0.443808	0	0	0	0	0	0	0	0	0	0.404425	0.341802	0	0	0	0.139918	0.113856	0	0	0	0	0.274189	0.160747	0	0	0	0	0	0.133912	0.188355	0.242797	0
DIPPA_01545.mRNA.1	0.275559	0.450608	0.273833	0	0	0	0	0	0	0	0	0.456165	0.543835	0	0	0	0	0	0	0	0	0	0.440623	0.559377	0	0	0	0	0	0	0	0	0
DIPPA_01559.mRNA.1	0.260195	0.230565	0.0443925	0.102485	0.0731733	0.0228335	0.0096644	0.16079	0.0663764	0.020497	0.00902719	0.21304	0.124831	0.226801	0.0346669	0.0315085	0.0455708	0.104301	0.0382764	0.0485035	0.0587306	0.0737705	0.189403	0.109846	0.138599	0.18488	0.0903804	0.089492	0.0517729	0.024473	0.0732574	0.00977304	0.0381229
DIPPA_01566.mRNA.1	0.0928661	0.0234915	0.182825	0.0590038	0.0260057	0.0602608	0.0311125	0.0648177	0.010528	0.0718887	0.3772	0.106488	0.0569098	0.0202529	0.138563	0.0898094	0.0716642	0.0667155	0.0501283	0.00815616	0.101723	0.289589	0.160205	0.064061	0.0376215	0.166684	0.0222594	0.063225	0.0847528	0.0612394	0.0176612	0.0873655	0.234925
DIPPA_01568.mRNA.1	0.170344	0.23564	0.0565535	0.174988	0.105457	0.0360631	0.0635203	0.0631787	0.0628372	0.0314186	0	0.195147	0.234727	0.162623	0.090518	0	0	0.187231	0	0	0	0.129754	0.0671747	0.088578	0.365662	0.112993	0.0529522	0.0721549	0.0913576	0.00588358	0.0250631	0.0339117	0.0842695
DIPPA_01572.mRNA.1	0.252134	0.345026	0.124088	0.0623157	0.0952972	0.0431476	0.0398106	0.0200993	0.0145895	0.00131926	0.0021729	0.292823	0.533933	0.011817	0.0819601	0.0135516	0.0243929	0.0179965	0.0127927	0.00780572	0.00281873	0.000108413	0.244262	0.412959	0.117232	0.06506	0.0669138	0.0316031	0.0163312	0.0273658	0.0161547	0.00203037	8.83e-05
DIPPA_01573.mRNA.1	0.0871658	0.0762701	0.248321	0.177119	0.0861523	0.0603066	0.0459901	0.0316736	0.0549854	0.132016	0	0.077271	0.0829565	0.129991	0.177025	0.149115	0.0607314	0.0538829	0.0470345	0.0684843	0.153508	0	0.097662	0.0971749	0.21018	0.136142	0.0555285	0	0	0.058451	0.134437	0.210424	0
DIPPA_01574.mRNA.1	0.150829	0.239058	0.0772287	0.0958305	0.0601244	0.0775743	0.0650196	0.0524649	0.0541926	0.127678	0	0.44439	0.55561	0	0	0	0	0	0	0	0	0	0.267604	0.364587	0.208318	0.052048	0	0	0	0.0490356	0.0153132	0.0430944	0
DIPPA_01577.mRNA.1	0.0950665	0.084442	0.00295639	0.0793607	0.0275314	0.0769586	0.0441611	0.0865669	0.0297487	0.0776053	0.395602	0.102536	0.0545906	0.0722126	0.0898347	0.0413845	0.0529083	0.0639273	0.0621609	0.0721706	0.0635068	0.324768	0.14268	0.0449591	0.0604409	0.194823	0.00606886	0.0443399	0.0992073	0.0938816	0.0122616	0.0876889	0.213649
DIPPA_01612.mRNA.1	0.213215	0.288739	0	0	0	0	0	0.0053286	0.141172	0.351545	0	0.339513	0.592418	0	0	0	0	0	0	0.0275318	0.0226895	0.0178473	0.347849	0.364563	0.00951881	0	0	0	0	0	0.0619098	0.216159	0
DIPPA_01624.mRNA.1	0.0863193	0.0295303	0.0515864	0.0748883	0.0610391	0.0890306	0.0816297	0.0740822	0.0479226	0.20466	0.199311	0.101856	0.0478193	0.0368474	0.158362	0.0241382	0.0744263	0.09445	0.0597056	0.0601628	0.120234	0.221999	0.108854	0.0605314	0.0456551	0.150097	0.0251359	0.0544783	0.0752026	0.0850518	0.0416538	0.191033	0.162306
DIPPA_01639.mRNA.1	0.328737	0.0843329	0	0	0.0273278	0.072462	0.0490293	0.00352418	0.0440213	0.0845184	0.306047	0.407533	0.139165	0.0532389	0.187283	0	0	0.0497317	0.0500473	0.050363	0.0626381	0	0.42018	0.128394	0	0	0	0	0	0.195662	0.150475	0.105289	0
DIPPA_01677.mRNA.1	0.326607	0.469325	0.128941	0.0751276	0	0	0	0	0	0	0	0.39424	0.60576	0	0	0	0	0	0	0	0	0	0.328119	0.417008	0.133494	0	0	0	0.12138	0	0	0	0
DIPPA_01683.mRNA.1	0.244045	0.358281	0.140802	0.0498351	0.0317882	0.0311469	0.0185966	0.0304141	0.029956	0.0349945	0.0301392	0.179493	0.18385	0.485909	0.0530607	0.0121583	0.00780097	0.0200998	0.00962822	0.0274088	0.012088	0.00850376	0.253884	0.314307	0.172529	0.0611782	0.0426198	0.0154294	0.0057186	0.03388	0.046612	0.0309668	0.0228744
DIPPA_01687.mRNA.1	0.207092	0.228216	0.0556837	0.028009	0.0295464	0.0310839	0.0198536	0.0524416	0.0850296	0.234366	0.0286774	0.17465	0.252573	0.178211	0.10385	0.0667403	0.0296307	0.020656	0.0453364	0.0700167	0.0583354	0	0.20996	0.273834	0.160632	0.0975494	0.0563636	0.0151779	0	0	0.0460079	0.140474	0
DIPPA_01692.mRNA.1	0.0620883	0.0377073	0.0565609	0.0792761	0.101158	0.11085	0.100704	0.153782	0.134171	0.0583024	0.105399	0.0817326	0.0526316	0.00864387	0.111314	0.00115252	0.110353	0.119478	0.171725	0.133692	0.082693	0.126585	0.079297	0.0497814	0.0368315	0.0926673	0.077447	0.0835856	0.132526	0.195846	0.0958628	0.0892196	0.0669358
DIPPA_01702.mRNA.1	0	0	0.0712899	0.14258	0	0	0	0.127048	0.0438707	0.219694	0.395518	0.0992652	0.060313	0.0997842	0.139255	0.124723	0.110191	0.0833675	0	0	0	0.2831	0	0	0.113703	0.227407	0.240458	0	0	0.110754	0	0	0.307679
DIPPA_01711.mRNA.1	0.245723	0.325903	0.0649732	0.0346466	0.0420771	0.0583204	0.0585796	0.063418	0.0306722	0.031709	0.0439779	0.229825	0.279086	0.177161	0.0560681	0.0401254	0.0394089	0.0434393	0.0453202	0.0516794	0.00868786	0.0291984	0.243955	0.311801	0.10673	0.0559365	0.0511548	0.0423132	0.0426741	0.0698304	0.0349152	0.0181342	0.022555
DIPPA_01737.mRNA.1	0.293601	0.443208	0.0510256	0.0502092	0.0493928	0	0	0	0.0584754	0.0540872	0	0.220826	0.277358	0.286138	0.0684711	0.0431734	0.0178758	0	0	0.0379623	0.0481951	0	0.198467	0.340105	0.136943	0.0566363	0.0522281	0	0	0.0229995	0.0820316	0.110589	0
DIPPA_01739.mRNA.1	0.305831	0.474147	0.0435813	0.0445968	0.0173479	0.0156554	0.0139629	0.0159093	0.0200559	0.0242024	0.0247102	0.318444	0.375822	0.158415	0.0459186	0.0316749	0.0174313	0.00855425	0.0437397	0	0	0	0.179864	0.472005	0.138655	0.0659931	0.0809237	0.0132384	0.0128403	0.0124421	0.0160255	0.00801274	0
DIPPA_01742.mRNA.1	0.0860033	0.0702403	0.0612549	0.0522695	0.0500616	0.0478538	0.0565825	0.0579174	0.0685459	0.237061	0.21221	0.0781343	0.116697	0.138319	0.159941	0	0	0	0	0	0.171602	0.335307	0.16932	0.140492	0.0486247	0.246955	0.0400493	0.0542809	0.16193	0.0654108	0.0486247	0.0243124	0
DIPPA_01744.mRNA.1	0.319453	0.528367	0.15218	0	0	0	0	0	0	0	0	0.412015	0.587986	0	0	0	0	0	0	0	0	0	0.305468	0.45578	0.21644	0.0223119	0	0	0	0	0	0	0
DIPPA_01750.mRNA.1	0.316991	0.507253	0.016305	0.0227145	0.0947937	0	0	0	0.0119195	0.0134938	0.0165299	0.188575	0.288181	0.112147	0.05522	0.28956	0.009652	0.00617203	0.00538411	0.0225213	0.022587	0	0.199063	0.421307	0.158027	0.074476	0.0435019	0.0308755	0.0172133	0.00355117	0.0022688	0.0115413	0.0381751
DIPPA_01753.mRNA.1	0.28029	0.229447	0.0416361	0.0567913	0.0257476	0.0218366	0.0348733	0.0656726	0.00586654	0.0937016	0.144138	0.307083	0.399553	0.0679809	0.0346509	0.00335332	0.00772279	0.0273346	0.00558886	0.0135149	0.062392	0.0708261	0.404873	0.319236	0.0477976	0.0699391	0.00304592	0.00902062	0.00468604	0.0199157	0.00304592	0.0555295	0.06291
DIPPA_01767.mRNA.1	0.0578505	0.04988	0.0719061	0.0708776	0.143041	0.146983	0.143812	0.167895	0.119129	0.0167981	0.0118272	0.0622324	0.0616614	0.0757446	0.0840232	0.127319	0.1218	0.153487	0.165858	0.107432	0.0225521	0.0178894	0.0568454	0.0562005	0.0519624	0.084485	0.138014	0.146674	0.117929	0.186475	0.133039	0.0148332	0.0135434
DIPPA_01769.mRNA.2	0.20436	0.0942532	0.122368	0.0499133	0.0199406	0.0543721	0.0469408	0.0139955	0.0648997	0.0909091	0.238048	0.141095	0.0721131	0.0273271	0.221938	0.0864408	0.0992504	0.0637632	0.0241958	0.0176487	0.0702154	0.176013	0.111146	0.111558	0.0420021	0.214654	0.0132095	0.0697626	0.0331269	0.0561404	0.0852425	0.0361197	0.227038
DIPPA_01772.mRNA.1	0.357687	0.406954	0.0882279	0.0553833	0.0605781	0	0	0	0.0207792	0.0103896	0	0.244088	0.407325	0.234099	0.0608725	0.0381627	0.0154529	0	0	0	0	0	0.261272	0.362923	0.194963	0.121222	0.0474814	0	0	0.0121387	0	0	0
DIPPA_01779.mRNA.1	0.165222	0.291542	0.105194	0.0544911	0.131784	0.0983463	0.0480076	0.0319079	0.0081591	0.0222918	0.0430538	0.198653	0.350633	0.1917	0.0327674	0.0693075	0.0324441	0.0360011	0.0395581	0.0102398	0.00679062	0.0319051	0.165058	0.324815	0.102783	0.0688056	0.159852	0.0470377	0.0256483	0.0579216	0.0129661	0.0146697	0.0204429
DIPPA_01787.mRNA.1	0.109107	0.0941618	0.0991681	0.0978429	0.0477803	0.0907752	0.0571302	0.0777442	0.0716337	0.128175	0.126482	0.214232	0.149802	0.0576985	0.126937	0.0668875	0.0481889	0.0664601	0.044556	0.0427396	0.0559889	0.126509	0.163863	0.197716	0.0769858	0.114714	0.0566942	0.0645457	0.0361986	0.0833078	0.0624044	0.0547568	0.0888141
DIPPA_01831.mRNA.1	0.108576	0.0527448	0.0477883	0.0775274	0.0420836	0.0917423	0.0881885	0.0766857	0.0465725	0.0914617	0.27663	0.114168	0.0767652	0.0392687	0.125361	0.100737	0.0583901	0.0733141	0.0608152	0.0588564	0.0873053	0.205018	0.140158	0.0818322	0.0504174	0.1317	0.0344903	0.0629394	0.0810633	0.109842	0.0633787	0.0873243	0.156854
DIPPA_01835.mRNA.1	0.113384	0.0695153	0.0718386	0.0702897	0.066281	0.102997	0.136161	0.0142584	0.0617711	0.245946	0.0475583	0.174524	0.280413	0.193598	0.106782	0.0952186	0.0836556	0	0	0	0.065809	0	0.28459	0.353217	0	0	0	0	0	0	0.0573046	0.304888	0
DIPPA_01837.mRNA.1	0.211728	0.234205	0.0625399	0.0763667	0.0260937	0.0461604	0.0271573	0.0674325	0.0157413	0.0535347	0.17904	0.31641	0.328803	0.081651	0.0431741	0.0210873	0.0218869	0.0227863	0.0389766	0.00779532	0.0263842	0.0910454	0.298779	0.361819	0.0737739	0.0644075	0.0123132	0.0351505	0.0237845	0.0215744	0.0177857	0.0283098	0.0623027
DIPPA_01843.mRNA.1	0.171236	0.135985	0.0735618	0.0471236	0.0662179	0.0695226	0.0651163	0.0336597	0.00746634	0.0457772	0.284333	0.162924	0.193171	0.146416	0.0966882	0.0700297	0.0433713	0.0511637	0.0551625	0.0191736	0.0352712	0.126628	0.239435	0.197585	0.0640779	0.142289	0.0267563	0.0234632	0.0377333	0.0314215	0.00535126	0.0883644	0.143524
DIPPA_01846.mRNA.1	0.105824	0.0805775	0.016293	0.127682	0.0293596	0.0956606	0.025004	0.122439	0.0988063	0.0886433	0.209711	0.22157	0.0304133	0.038652	0.0468907	0.0932994	0.139708	0.0762522	0.0276962	0.192559	0.0987773	0.034182	0.034077	0.0405067	0.16537	0.0747766	0.227223	0.0627532	0.036456	0.130136	0.133608	0.0822992	0.012795
DIPPA_01849.mRNA.1	0.0123173	0.060334	0.416284	0.169781	0.140501	0.0952505	0.00511482	0	0	0.0782359	0.0221816	0.192427	0.141718	0.253912	0.134485	0.176041	0.00996457	0.00915264	0.00834071	0.0493062	0.0246531	0	0.0247144	0.130272	0.213972	0.304152	0.0671134	0.0407513	0.0143893	0.0252636	0.0682118	0.11116	0
DIPPA_01852.mRNA.1	0	0.306568	0.163891	0.231144	0.298397	0	0	0	0	0	0	0.484083	0.515917	0	0	0	0	0	0	0	0	0	0	0	0	0	0	0	0	0	0	0	0
DIPPA_01855.mRNA.1	0.13409	0.0420852	0.0513258	0.089092	0.044998	0.071816	0.0543391	0.101949	0.0294295	0.0937123	0.287164	0.125969	0.0491543	0.0518851	0.136364	0.0392001	0.0587562	0.0856237	0.059549	0.0278365	0.0954898	0.270173	0.140992	0.0452775	0.0499105	0.181531	0.0327472	0.0772876	0.0779193	0.0880278	0.0308518	0.0933979	0.182057
DIPPA_01856.mRNA.1	0.211247	0.187091	0.04008	0.08016	0.0286176	0.0430802	0.0439265	0.0493115	0.0223863	0.0653896	0.22871	0.284971	0.380506	0.0434339	0.0583197	0.0102977	0.0304853	0.031199	0.0285481	0.00999184	0.0352773	0.0869698	0.286243	0.397983	0.0366293	0.0637926	0.0148163	0.0299414	0.0382755	0.0244881	0.0171828	0.0254141	0.065233
DIPPA_01863.mRNA.1	0.181043	0.273282	0.0905852	0.057888	0.0787532	0.0590331	0.0627226	0.0568702	0.0122137	0.0502545	0.0773537	0.115807	0.164609	0.226531	0.288453	0.0590656	0.0318567	0.00677802	0.00910191	0.0791092	0.018688	0	0.114231	0.197781	0.101751	0.0515687	0.0383949	0.00632692	0.00589357	0.108511	0.00572023	0.188334	0.181487
DIPPA_01864.mRNA.1	0.143216	0.172488	0.0315076	0.0766383	0.0625961	0.103535	0.0499511	0.0405198	0.0310884	0.288459	0	0.165701	0.208343	0.159791	0.11124	0.0846659	0.0580919	0	0	0.141445	0.0707223	0	0.149496	0.225	0.109294	0.13451	0.0326369	0.0334294	0.0255043	0.0175793	0.0257925	0.246758	0
DIPPA_01866.mRNA.2	0.175827	0.131097	0.0372353	0.145253	0.0346181	0.127171	0.0817273	0.0316441	0.0438972	0.0883892	0.103141	0.0799663	0.100309	0.163861	0.162598	0.00911897	0.0911195	0.0281285	0.148569	0.121072	0.0514169	0.0438412	0.105946	0.157865	0.0352073	0.0429951	0.0159001	0.0250669	0.0483492	0.10043	0.242963	0.154052	0.0712258
DIPPA_01872.mRNA.1	0.242355	0.322323	0.058949	0.0568155	0.0188858	0.03548	0.0270249	0.0502568	0.0115369	0.0608455	0.115527	0.282337	0.321077	0.0626231	0.05261	0.190988	0.00853579	0.0150197	0.00927446	0.00861786	0.00828956	0.0406271	0.287031	0.415514	0.11345	0.0629385	0.0290639	0.019543	0.0115254	0.0205452	0.00731609	0.0112247	0.0218481
DIPPA_01917.mRNA.1	0.0260433	0.0533417	0.0754628	0.0851898	0.0494195	0.0608723	0.0657358	0.0705993	0.0561657	0.325698	0.131472	0.0960015	0.0827345	0.0700203	0.0573061	0.0375898	0.0178736	0.0668878	0.0169523	0.0807076	0.429703	0.0442233	0.105897	0.057567	0.0258969	0.168577	0.0491546	0.016	0.0391753	0.0623505	0.0559175	0.402804	0.0166598
DIPPA_01922.mRNA.1	0.323277	0.41137	0.078037	0	0	0	0	0	0.0632877	0.124028	0	0.080028	0.0314201	0.0397029	0.0479857	0.426038	0.266954	0.107871	0	0	0	0	0.47586	0.304398	0.0992063	0.120536	0	0	0	0	0	0	0
DIPPA_01940.mRNA.1	0.220043	0.320556	0.0844501	0	0	0.117659	0.049665	0	0	0	0.207627	0.207567	0.195644	0.115808	0.035972	0.159943	0.0941639	0.0283846	0.0349897	0.0415947	0.0425092	0.0434238	0.17319	0.314477	0.0765416	0.0900804	0.0600536	0	0	0.117828	0.033378	0.13445	0
DIPPA_01960.mRNA.1	0.0440679	0.0542766	0.0644852	0.0400563	0.0739455	0.107835	0.035865	0.146514	0.0774781	0.355477	0	0.0762463	0.0231708	0.10282	0	0	0.0288911	0.111509	0.179682	0.247855	0.229825	0	0	0.0389093	0.0778186	0.100398	0.0697711	0.0850848	0	0	0.1204	0.507618	0
DIPPA_01963.mRNA.1	0.0648199	0.0557169	0.0667818	0.0653692	0.0641921	0.117084	0.0938555	0.149886	0.150592	0.118261	0.0534411	0.0805773	0.0666466	0.0702546	0.0530166	0.160253	0.0848868	0.103327	0.0980156	0.122069	0.101924	0.0590299	0.0698252	0.0561618	0.0537663	0.0892556	0.0917399	0.105048	0.113388	0.139473	0.121285	0.104427	0.0556295
DIPPA_01965.mRNA.1	0.115901	0.142924	0.135739	0.120431	0	0	0.0424867	0.143861	0.245236	0.0534208	0	0.10272	0.137061	0	0	0.218204	0.271387	0	0	0	0	0.270628	0.04425	0.0535625	0.094375	0.164563	0.114875	0.1295	0.104375	0.0478125	0.148125	0.011	0.0875625
DIPPA_01966.mRNA.1	0.501879	0.498121	0	0	0	0	0	0	0	0	0	0.367549	0.442943	0	0	0	0.189508	0	0	0	0	0	0.190864	0.255034	0.319204	0.135235	0	0	0	0	0.0664421	0.033221	0
DIPPA_01973.mRNA.1	0.310691	0.233147	0	0	0	0.0426623	0.0374898	0.0323174	0.0319754	0.114564	0.197153	0.317384	0.31657	0.192527	0.0684842	0	0	0	0	0	0	0.105034	0.304416	0.284985	0.17682	0.0686555	0	0	0	0.0673601	0	0	0.0977636
DIPPA_01977.mRNA.1	0.0404192	0.0791916	0.158383	0.0689371	0.075524	0.0785928	0.0680389	0.11744	0.0623503	0.0452844	0.205838	0.0626598	0.129156	0.124893	0.0904731	0.0689471	0.0963342	0.0823743	0.037191	0.03474	0.032289	0.240942	0.135228	0.102006	0.130429	0.133875	0.127476	0	0	0.068537	0.042205	0.0361757	0.224068
DIPPA_01978.mRNA.1	0.297882	0.549376	0.152742	0	0	0	0	0	0	0	0	0.544113	0.455887	0	0	0	0	0	0	0	0	0	0.249094	0.282691	0.368742	0.099473	0	0	0	0	0	0	0
DIPPA_01984.mRNA.1	0.221985	0.277597	0.0173905	0.113922	0.185344	0.0528225	0.0527295	0.0182275	0.035525	0.0244583	0	0.19696	0.322492	0.12847	0.112158	0.0950355	0.0779129	0.0122594	0.0483283	0.00425532	0.00212766	0	0.180055	0.277922	0.166275	0.0818583	0.102818	0.0851591	0.0250031	0.0686554	0.00816933	0.00408466	0
DIPPA_01986.mRNA.1	0.390786	0.50781	0	0	0	0.0593063	0	0	0.0280646	0.0140323	0	0.0239793	0.0500134	0.428052	0.306943	0.185834	0	0	0	0.00345203	0.00172602	0	0.388613	0.487591	0.0887591	0	0	0	0	0.0350365	0	0	0
DIPPA_01987.mRNA.1	0.146629	0.156543	0.123496	0.199792	0.106146	0.0125004	0.00811811	0.00373577	0.03901	0.20403	0	0.184962	0.213466	0	0	0	0.183621	0.159273	0.134924	0.0862262	0.0375285	0	0.0877406	0.268211	0.0271561	0.148895	0.0823949	0.0158945	0.0969351	0.00548824	0.0508909	0.138133	0.0782609
DIPPA_02004.mRNA.1	0.175961	0.168515	0.143595	0.36423	0	0	0	0	0.0984653	0.0492326	0	0.124973	0.0933689	0.185439	0.277509	0.182553	0.0875965	0.0485605	0	0	0	0	0.0742995	0.0858906	0.300154	0.180591	0.0817178	0.0385986	0.0542757	0.0699528	0.040685	0.0738358	0
DIPPA_02008.mRNA.1	0.0203036	0.0155682	0.0533537	0.0911391	0.189478	0.205144	0.22081	0	0	0	0.204203	0.0512174	0.0666078	0.191876	0	0	0	0	0.48215	0	0	0.208149	0	0.050067	0.132619	0.142582	0	0	0	0	0	0	0.674732
DIPPA_02009.mRNA.1	0.0988067	0.277462	0	0	0	0	0	0	0.449983	0.173748	0	0	0.39886	0.253195	0.10753	0	0	0.0452625	0	0	0.195153	0	0.234291	0.0877365	0.113352	0.142806	0.122813	0.108979	0	0	0	0	0.190021
DIPPA_02010.mRNA.1	0.267272	0.361493	0.046742	0.0703176	0.09111	0.0322528	0.0111329	0.0558284	0.0321709	0.0178454	0.0138343	0.168235	0.315488	0.179806	0.0441237	0.279475	0.0128725	0	0	0	0	0	0.15751	0.36298	0.117991	0.100949	0.0364359	0.0135519	0.0170413	0.0205307	0.00900755	0.164002	0
DIPPA_02040.mRNA.1	0.048537	0.0290017	0.0467298	0.0391566	0.0771945	0.0885542	0.0954389	0.142857	0.236317	0.156713	0.0395009	0.0544058	0.0428879	0.0585261	0.0565596	0.0792209	0.0648937	0.0772544	0.149733	0.259481	0.154415	0.00262197	0.0542814	0.0394592	0.0288433	0.0583876	0.0694041	0.0765148	0.0907361	0.123385	0.261292	0.187481	0.0102153
DIPPA_02050.mRNA.1	0.247629	0.43736	0.2208	0.00424023	0.00539665	0.00740113	0.00763241	0.00454861	0.010562	0.0130291	0.0414	0.196144	0.416184	0.23588	0.0555757	0.0276068	0.00751267	0.0152064	0.0229001	0.00226285	0.0095945	0.0111332	0.304826	0.571094	0.0216244	0.0132222	0.00481991	0.0117241	0.0102911	0.010682	0.00612258	0.0140689	0.0315248
DIPPA_02058.mRNA.1	0.0728967	0.0719407	0.251673	0.162922	0.16587	0.0769598	0.0549713	0.0563257	0.0556087	0.0241396	0.00669216	0.0853984	0.135326	0.0183431	0.248299	0.167274	0.0839407	0.12415	0.0490768	0.0250243	0.0430029	0.0201652	0.0606442	0.0815299	0.211458	0.179584	0.214981	0.107952	0.0504949	0.0413521	0.0274283	0.0245764	0
DIPPA_02074.mRNA.1	0.10574	0.0582015	0.0732184	0.0845033	0.0247023	0.0856584	0.0408744	0.110361	0.0233695	0.125467	0.267905	0.13682	0.0319026	0.0616675	0.110344	0.0336293	0.0631475	0.0920901	0.0490051	0.0291071	0.0679987	0.324289	0.117243	0.113286	0.0604956	0.189921	0.0370679	0.0734069	0.0828821	0.0805914	0.0256143	0.0737193	0.145773
DIPPA_02089.mRNA.2	0.088084	0.0764216	0	0	0	0.0312206	0.134372	0.0724375	0.033611	0.0700471	0.493807	0.102498	0.0493766	0.0947125	0.140048	0.094269	0.0484896	0.0601193	0.076381	0.0258217	0.12014	0.188144	0.339649	0.209274	0.151264	0.0932549	0	0	0	0.0822609	0.0531592	0.0711376	0
DIPPA_02089.mRNA.3	0.0551312	0.048987	0.107356	0.128031	0.0880937	0.0771338	0.113085	0.097725	0.0681667	0.133926	0.0823647	0.0830785	0.058104	0.0252294	0.171509	0.0509684	0.0777268	0.118629	0.0804027	0.0565749	0.0917431	0.186035	0.107313	0.0429251	0.0772394	0.139571	0.084565	0.106028	0.139185	0.0708135	0.045624	0.0732554	0.113482
DIPPA_02090.mRNA.1	0.077769	0.0247447	0.0146112	0.0216811	0.019403	0.117361	0.143912	0.0240377	0.016575	0.108248	0.431658	0.081445	0.0440884	0.204703	0.195411	0.142884	0.0174457	0.0269271	0.019342	0.105907	0.0810657	0.0807813	0.107058	0.075843	0.0166729	0.0697004	0.00864987	0.0258242	0.0333459	0.180644	0.0432493	0.163595	0.275417
DIPPA_02091.mRNA.1	0.223932	0.362532	0.0712238	0.0768825	0.0490418	0.0329712	0.0175796	0.0614154	0.054625	0.0377999	0.0119964	0.359091	0.320707	0.050303	0.0633333	0.00858586	0.0306061	0.0277778	0.0454545	0.0279798	0.0169697	0.0491919	0.250024	0.325159	0.147142	0.0855887	0.0623351	0.0161212	0.0266732	0.0335125	0.0329262	0.0117245	0.00879336
DIPPA_02092.mRNA.1	0	0.857543	0	0	0.142457	0	0	0	0	0	0	0.157508	0.842492	0	0	0	0	0	0	0	0	0	0	0.145974	0.511068	0.342958	0	0	0	0	0	0	0
DIPPA_02112.mRNA.1	0.0704722	0.032871	0.110318	0.15273	0.0715946	0.086587	0.0978914	0.0669446	0.040728	0.0655015	0.204361	0.07929	0.0530681	0.0622547	0.130574	0.0954335	0.0921334	0.0874063	0.126026	0.0378166	0.0759008	0.160096	0.0980475	0.033496	0.100151	0.10781	0.0744824	0.110251	0.167396	0.0574819	0.0456994	0.0542838	0.150901
DIPPA_02118.mRNA.1	0.0871932	0.064257	0.075859	0.0621151	0.0930834	0.104953	0.107184	0.101562	0.160821	0.101473	0.0414993	0.0836693	0.0744424	0.0298307	0.0851922	0.0616322	0.069157	0.0895817	0.147362	0.232106	0.103915	0.0231121	0.0690846	0.0686529	0.0428325	0.0780656	0.0807427	0.07962	0.0967185	0.14076	0.218739	0.114508	0.0102763
DIPPA_02130.mRNA.1	0.0672961	0.0293888	0.0686448	0.0629659	0.027969	0.0469937	0.0933485	0.0829133	0.00241357	0.0686448	0.449421	0.141356	0.0724986	0.110817	0.169163	0.0483324	0.00587602	0.104775	0.024911	0.00297939	0.0399735	0.279318	0.0783282	0.0429419	0.0478194	0.214135	0.0811974	0.0130069	0.00755547	0.0597743	0.0147284	0.124426	0.316086
DIPPA_02144.mRNA.1	0.242316	0.349694	0.186731	0.0598436	0.0742432	0.0269412	0.0158706	0.0202059	0.0150964	0.00681273	0.0022451	0.25514	0.368735	0.160872	0.0562766	0.0573188	0.0454761	0.0140218	0.0127901	0.0119375	0.00198958	0.0154429	0.193466	0.379158	0.174375	0.084137	0.0801023	0.0364102	0.00964377	0.0202716	0.016237	0.00619957	0
DIPPA_02161.mRNA.1	0.349208	0.596462	0.0201186	0	0	0	0	0	0	0.0033045	0.0309068	0.163462	0.165711	0.0737226	0.223609	0.373495	0	0	0	0	0	0	0.409843	0.567934	0.0222222	0	0	0	0	0	0	0	0
DIPPA_02171.mRNA.1	0.20903	0.187884	0.126089	0.0642949	0.0771539	0.0900129	0	0	0	0.245535	0	0.155068	0.0753063	0.161364	0.247421	0	0	0.113177	0.0446995	0.113032	0.0899317	0	0.166517	0.0986901	0	0	0	0	0	0.297865	0.244931	0.191997	0
DIPPA_02206.mRNA.1	0.328306	0.5063	0.104767	0	0	0	0	0	0.040418	0.020209	0	0.492674	0.394731	0	0	0	0	0	0	0.0750632	0.0375316	0	0.227003	0.576985	0	0	0	0	0	0.0756348	0.0802515	0.0401257	0
DIPPA_02224.mRNA.1	0.3169	0.6831	0	0	0	0	0	0	0	0	0	0.152926	0.847074	0	0	0	0	0	0	0	0	0	0.263343	0.736657	0	0	0	0	0	0	0	0	0
DIPPA_02231.mRNA.1	0.291456	0.37705	0.0772759	0.0440799	0.0398818	0.0299308	0.0345176	0.0391044	0.0129052	0.0537977	0	0.28798	0.403823	0.211558	0.0192926	0.0568207	0	0	0	0	0	0.0205259	0.226935	0.409455	0.145825	0.0627144	0.0186809	0.026687	0.0168223	0.00695768	0.00562333	0.0286409	0.0516584
DIPPA_02237.mRNA.1	0.453689	0.546311	0	0	0	0	0	0	0	0	0	0.156335	0.19678	0.646885	0	0	0	0	0	0	0	0	0.393224	0.606776	0	0	0	0	0	0	0	0	0
DIPPA_02239.mRNA.1	0.192287	0.264116	0.101657	0.0953902	0.0887014	0.0756854	0.0389274	0.0504067	0.0618861	0.0309431	0	0.388195	0.539018	0	0	0	0	0	0	0.0485244	0.0242622	0	0.186685	0.284052	0.154363	0.0567305	0.0505121	0.0442937	0.0812051	0.0923783	0.033187	0.0165935	0
DIPPA_02255.mRNA.1	0.315179	0.493664	0.116024	0	0	0	0	0	0	0.0291184	0.0460142	0.352639	0.428305	0	0	0	0.219057	0	0	0	0	0	0.130096	0.158104	0.278612	0.159014	0.039415	0.030227	0	0	0.00918795	0.02459	0.170754
DIPPA_02278.mRNA.2	0.0796651	0.0529506	0.0725678	0.0636364	0.0834928	0.092185	0.0763158	0.0804625	0.0700159	0.214833	0.113876	0.110417	0.057892	0.0790955	0.119567	0.0878937	0.0601795	0.104962	0.0643146	0.100651	0.109625	0.105402	0.0961836	0.0796203	0.0547269	0.132022	0.0744866	0.0783611	0.0589888	0.132022	0.0956025	0.114491	0.0834948
DIPPA_02294.mRNA.1	0.339548	0.272648	0	0	0.105156	0.0976794	0.0902029	0	0	0	0.0947665	0	0.266691	0.224843	0.182995	0	0	0.169811	0	0	0.15566	0	0.213645	0.15893	0	0	0	0.0849791	0.235872	0.115585	0.0383859	0.152603	0
DIPPA_02305.mRNA.1	0.227531	0.203983	0.0682971	0.088438	0.065647	0.0594382	0.0318013	0.0392973	0.0390702	0.0544408	0.122056	0.342839	0.337239	0.016696	0.052577	0.0147257	0.0263404	0.0346365	0.0357772	0.0142072	0.0455253	0.0794359	0.285358	0.34254	0.0602309	0.0706697	0.0137644	0.0307621	0.0203233	0.0369515	0.0309469	0.048037	0.0604157
DIPPA_02308.mRNA.1	0	0	0	0	0	0	0	0	0	0	0	0	0	0	0	0	0	0	0	0	0	0	0	0	0	0	0	0	0	0	0	0	0
DIPPA_02310.mRNA.1	0.151089	0.654467	0	0	0.06128	0.105199	0	0	0	0.0279655	0	0.39397	0.201292	0.155484	0.109675	0	0	0	0	0	0.0948476	0.0447316	0.0821618	0.282807	0.178874	0.0749412	0	0	0	0.0373065	0.127072	0.216837	0
DIPPA_02311.mRNA.1	0.278211	0.642768	0.0631234	0	0	0	0	0	0.0105985	0.00529925	0	0.10895	0.11753	0.622012	0.0318678	0.0402433	0.0486188	0	0	0	0.0307783	0	0.237406	0.400623	0.0376559	0.0322943	0.0269327	0	0	0.0503741	0.139401	0.0753117	0
DIPPA_02316.mRNA.1	0.201444	0.316708	0.127298	0.0408504	0.120078	0.0332954	0.0375075	0.00474694	0.0256736	0.0290834	0.0633148	0.285897	0.281566	0.178233	0.0748997	0.0514359	0.027972	0.0198076	0.0197011	0.0195946	0.00773845	0.0331547	0.228694	0.401087	0.0720952	0.0982463	0.090042	0.0283048	0.00984514	0.0193826	0.0136396	0.0386627	0
DIPPA_02327.mRNA.1	0.159223	0.305577	0.276856	0.117224	0.0623848	0.00754584	0.0265567	0.0446316	0	0	0	0.205955	0.201405	0.394109	0.0135707	0.0261834	0.0387962	0.0529257	0.0670552	0	0	0	0.205959	0.182448	0.140384	0.136323	0.132262	0.0934468	0.0546317	0	0	0.0545462	0
DIPPA_02338.mRNA.1	0.192041	0.269477	0.0430274	0	0	0.0326577	0.0274729	0.0177766	0.0820147	0.335533	0	0.254034	0.271806	0.166498	0.0437291	0.0466131	0.033206	0.0197989	0.0480942	0.0774807	0.0387404	0	0.157755	0.288952	0.0500934	0.0379279	0	0	0	0.0393591	0.155091	0.270823	0
DIPPA_02339.mRNA.1	0.109317	0.0394781	0.064821	0.153396	0.0542824	0.0544496	0.0446638	0.0647374	0.054366	0.213115	0.147374	0.0754762	0.027041	0.0969897	0.166938	0.0505826	0.0542411	0.0953593	0.0289498	0.0660914	0.17346	0.164871	0.134144	0.0332517	0.137294	0.167746	0.0432272	0.0559153	0.0315016	0.0417396	0.0318516	0.268638	0.0546902
DIPPA_02340.mRNA.1	0.195039	0.364793	0.0835652	0.0458774	0.0494554	0.0146299	0.0114495	0.0438896	0.0582015	0.1331	0	0.17227	0.215356	0.167591	0.119827	0.0528053	0.0318427	0.0108802	0.011533	0.0234287	0.190114	0.00435208	0.260408	0.313076	0.0213747	0.0426097	0	0	0	0.01886	0.0543448	0.289327	0
DIPPA_02342.mRNA.1	0.16251	0.128653	0.04997	0.0849404	0.0396846	0.0541699	0.0564841	0.0722551	0.0452559	0.0833976	0.222679	0.188546	0.211696	0.0199888	0.0920417	0.0224061	0.058479	0.0577352	0.061826	0.0439755	0.0855337	0.157772	0.201146	0.230948	0.0400932	0.0941656	0.0268906	0.0508688	0.068537	0.0495098	0.0445588	0.0765945	0.116688
DIPPA_02349.mRNA.1	0.119953	0.22332	0.103668	0.137143	0.0981641	0.0826328	0.052701	0.0417688	0.060806	0.0798432	0	0.131196	0.176009	0.246398	0.121692	0.0861503	0.0506085	0.0771103	0.0421093	0.045818	0.022909	0	0.174976	0.217343	0.152674	0.122966	0.137174	0.101007	0	0	0.034358	0.0595023	0
DIPPA_02379.mRNA.1	0.116101	0.0220036	0	0	0	0.0455843	0	0	0.0332682	0.0424302	0.740613	0.299573	0.0627996	0.110691	0.158582	0	0	0.0358855	0.032895	0	0	0.299573	0.109584	0.0361734	0.0432662	0.114726	0.0971717	0	0	0.242309	0	0	0.356769
DIPPA_02391.mRNA.1	0.250868	0.373108	0.200074	0.0980526	0.028715	0	0	0	0	0	0.0491813	0.197779	0.551011	0.133055	0.118155	0	0	0	0	0	0	0	0.154602	0.545418	0.148687	0.0838179	0.0674754	0	0	0	0	0	0
DIPPA_02417.mRNA.1	0.327316	0.519016	0.0327085	0.0234514	0.0189771	0.0202885	0.0153514	0.0162771	0.0153514	0.00609427	0.00516856	0.343305	0.530111	0.0367375	0.0116936	0.0179302	0.00954979	0.0163711	0.0138375	0.00711362	0.00458	0.00877022	0.327559	0.526181	0.0475394	0.0129921	0.0176181	0.0163386	0.0120079	0.0135827	0.0112205	0.00925197	0.00570866
DIPPA_02438.mRNA.1	0.120799	0.0391941	0	0	0.0762719	0.05968	0.0540083	0.218403	0.0970118	0.0807585	0.253873	0.0196679	0.0293163	0.0877632	0.100009	0.0744967	0.0489841	0.158271	0.169403	0.185453	0.126635	0	0	0.0385404	0.0853834	0.132226	0.0504305	0.0563756	0.0752358	0.151804	0.374744	0.0352604	0
DIPPA_02440.mRNA.1	0.178127	0.399687	0.03494	0.0324816	0.0159428	0.0204127	0.0234672	0.113164	0.0153468	0.0489458	0.117485	0.419345	0.167574	0	0	0.196957	0.0347528	0.0331121	0.0203967	0.00768141	0.0426206	0.0775598	0.393264	0.315701	0.0704309	0.0838039	0.0299158	0	0	0.0306092	0	0	0.0762754
DIPPA_02441.mRNA.1	0.221821	0.395798	0.00427571	0	0	0	0.0417987	0.0145227	0.000958349	0.20892	0.111906	0.257231	0.275742	0.147802	0.070189	0.0682607	0.0283455	0	0	0.10162	0.0508099	0	0.176677	0.29711	0.0718236	0.00989328	0	0	0	0.0511023	0.148165	0.245229	0
DIPPA_02442.mRNA.1	0.280107	0.242311	0.0144869	0.0675785	0.0411946	0.0434607	0.0288928	0.0100356	0.0220945	0.0780188	0.171819	0.24418	0.351805	0.0948947	0.0482485	0.0930253	0.00854587	0.0289758	0.0494058	0.00142431	0.00925802	0.0702363	0.3562	0.381656	0.0395671	0.0755113	0.0317491	0	0	0.0452877	0.0354197	0.0255518	0.00905754
DIPPA_02447.mRNA.1	0.222658	0.340047	0.173806	0.0766497	0.0846701	0.0340868	0.00774699	0.0227853	0.022603	0.0126686	0.00227853	0.252102	0.32984	0.10319	0.102038	0.0924796	0.0333986	0.0304042	0.025452	0.01716	0.0117471	0.00218818	0.174336	0.266807	0.228942	0.113507	0.107634	0.0341835	0.010518	0.026295	0.0174424	0.0143746	0.00596021
DIPPA_02449.mRNA.1	0.221709	0.148756	0.0814267	0.0861259	0.0793467	0.0725676	0	0	0.0378245	0.094985	0.177259	0.255456	0.24737	0	0	0	0.0841576	0.105511	0	0	0.101193	0.206312	0.231572	0.177484	0.137044	0.0966038	0.0795283	0.0624528	0.0543082	0.0461635	0	0	0.114843
DIPPA_02460.mRNA.1	0.423897	0.576103	0	0	0	0	0	0	0	0	0	0.268933	0.202212	0.243689	0.285166	0	0	0	0	0	0	0	0.63389	0.36611	0	0	0	0	0	0	0	0	0
DIPPA_02461.mRNA.1	0.219621	0.332709	0.178725	0.0805432	0.0660267	0.0280184	0.0201358	0.0105362	0.0046047	0.0347304	0.0243503	0.276151	0.367635	0.041841	0.104829	0.0481737	0.0450074	0.0226168	0.0187719	0.00814203	0.0352821	0.0315504	0.210768	0.308385	0.17511	0.0887908	0.0838482	0.0372462	0.0228597	0.011827	0.00626655	0.0283319	0.0265666
DIPPA_02464.mRNA.1	0.125093	0.0518942	0.0649921	0.0843903	0.00945039	0.081406	0.0269419	0.144409	0.0136782	0.13073	0.267015	0.148084	0.0285286	0.0590451	0.0895616	0.151292	0.0463851	0.095909	0.0597775	0.0245527	0.069194	0.227671	0.167545	0.0460059	0.0365537	0.229444	0.0132999	0.10941	0.0826432	0.0741949	0.0252614	0.0589711	0.156671
DIPPA_02466.mRNA.1	0.318748	0.681252	0	0	0	0	0	0	0	0	0	0.372183	0.627817	0	0	0	0	0	0	0	0	0	0	1	0	0	0	0	0	0	0	0	0
DIPPA_02470.mRNA.1	0.256857	0.348012	0.193932	0.0398513	0	0	0	0	0	0.055189	0.106159	0.222811	0.249236	0.195171	0.141106	0	0	0	0	0	0	0.191675	0.436063	0.198843	0.085688	0.201998	0	0	0	0.0774083	0	0	0
DIPPA_02471.mRNA.1	0.196281	0.269011	0.139753	0.0900387	0.0764132	0.0590131	0.0339716	0.0293684	0.0180446	0.0454797	0.0426257	0.217599	0.253797	0.105159	0.125546	0.0551279	0.0375494	0.0449345	0.0238194	0.0242355	0.0387976	0.0734346	0.164333	0.24107	0.181565	0.129151	0.0890325	0.0483755	0.0336564	0.0274637	0.0153473	0.0357207	0.0342847
DIPPA_02493.mRNA.2	0.223211	0.349333	0.174192	0.0725071	0.0522285	0.0285944	0.0339193	0.0113064	0.00291779	0.0190386	0.0327522	0.228205	0.347815	0.222944	0.0980723	0.0533931	0.00871388	0	0	0.0194829	0.0213737	0	0.223786	0.348802	0.166908	0.0698762	0.0687999	0.0200356	0.0245478	0.0290599	0.0257482	0.0224366	0
DIPPA_02512.mRNA.1	0.281349	0.536178	0.0622658	0.0445991	0.0269324	0.00452992	0.00790677	0.00576535	0.00444756	0.00312976	0.0228967	0.360917	0.439875	0.0427778	0.0396437	0.0365096	0.0221037	0.00769781	0.0153956	0.0168252	0.0182548	0	0.330511	0.552262	0.0306073	0.0187515	0.00689572	0.00713767	0.0125817	0.0124607	0.0123397	0.0164529	0
DIPPA_02535.mRNA.2	0.130463	0.151988	0.0423907	0.0364007	0.0222486	0.0206029	0.0225777	0.0368615	0.103212	0.405608	0.0276461	0.23618	0.277974	0.0245414	0.0217471	0.0216256	0.0149435	0.0171304	0.0164014	0.106427	0.251245	0.0117847	0.192269	0.201502	0.0445414	0.0427151	0.00974026	0.0183644	0.0175528	0.0154221	0.0888799	0.359476	0.00953734
DIPPA_02548.mRNA.1	0.24715	0.239788	0.0289972	0.0663435	0.0193913	0.0343837	0.0433612	0.0415657	0.0116707	0.0736152	0.193734	0.311507	0.317637	0.084889	0.0288846	0.100399	0.0217331	0.0190397	0.0238692	0.0131884	0.0149531	0.0638989	0.329456	0.353612	0.0213599	0.0317602	0.0305301	0.0292999	0.0331022	0.0230374	0.00883471	0.0439499	0.095057
DIPPA_02558.mRNA.1	0.0529738	0.0436969	0.0698804	0.0833189	0.160655	0.139154	0.120773	0.140108	0.13872	0.0415294	0.00919022	0.060439	0.0632415	0.0268099	0.0806165	0.110696	0.1078	0.140215	0.192714	0.159365	0.0477347	0.010369	0.0560679	0.050315	0.0504977	0.0763401	0.115241	0.110584	0.107479	0.187106	0.18665	0.0504977	0.0092229
DIPPA_02560.mRNA.1	0.0947841	0.0402692	0.0790802	0.0759394	0.0563096	0.0481211	0.0416153	0.0540662	0.0533932	0.242849	0.213573	0.074179	0.0463253	0.0255082	0.132623	0.101935	0.11034	0.067631	0.0712471	0.0301994	0.191556	0.148456	0.0831793	0.0401218	0.0292487	0.10025	0.0571926	0.0569751	0.0775253	0.0509949	0.0468631	0.283679	0.17397
DIPPA_02567.mRNA.1	0.0611877	0.0469496	0.0796612	0.0649725	0.131657	0.104262	0.146616	0.141299	0.170497	0.0501036	0.00279355	0.060014	0.0605124	0.0800518	0.058718	0.156415	0.091616	0.101186	0.166384	0.130695	0.0721763	0.0222311	0.0684285	0.0504421	0.0447146	0.0860129	0.115856	0.0973674	0.151829	0.127512	0.182677	0.0581793	0.0169815
DIPPA_02588.mRNA.1	0.188101	0.275947	0.111184	0.0756841	0.0923658	0.070014	0.0453612	0.0544005	0.0498808	0.0258033	0.0112581	0.210058	0.28528	0.094814	0.109062	0.108015	0.0321634	0.0348874	0.0380304	0.0577266	0.018858	0.0111053	0.183905	0.253244	0.140713	0.0948092	0.0934534	0.0383498	0.0249855	0.0626574	0.0569436	0.0459035	0.00503583
DIPPA_02596.mRNA.1	0.206344	0.215982	0.113379	0.0590555	0.041444	0.066766	0.0348725	0.0651012	0.056164	0.0575659	0.083326	0.207526	0.230009	0.0630292	0.105456	0.012794	0.0518344	0.0508937	0.0625588	0.0828786	0.05127	0.0817498	0.217398	0.18855	0.113383	0.0576208	0.0442379	0.0623792	0.142528	0.0863941	0.0301115	0.0466915	0.0107063
DIPPA_02617.mRNA.1	0.136364	0.309605	0.0823328	0.133791	0.216123	0.016295	0	0	0.0703259	0.0351629	0	0.0530099	0.106469	0.0750225	0.0435759	0.098832	0.154088	0.161725	0.0790656	0.102426	0.125786	0	0.0045899	0.0268558	0.431963	0.0102052	0.49754	0.00998547	0.00141603	0.00114748	0.00123292	0.00131838	0.0137453
DIPPA_02627.mRNA.1	0.060351	0.0517748	0.121099	0.10212	0.0843326	0.0681331	0.0749623	0.0161995	0.0360518	0.369967	0.0150083	0.0466253	0.042571	0.0606964	0.247794	0.0866921	0.0702361	0.0980205	0.0624851	0.165991	0.0797758	0.0391128	0.033812	0.0844882	0.217482	0.103022	0.0273	0.0273	0.0387377	0.0248789	0.0197863	0.39631	0.0268826
DIPPA_02681.mRNA.1	0.286243	0.335164	0	0	0.0753608	0.101162	0.0445779	0.0300805	0.0155831	0.111828	0	0.332812	0.545357	0	0	0	0	0	0	0.0812202	0.0406101	0	0.238229	0.576169	0	0	0	0	0	0.0948899	0.0160694	0.0746425	0
DIPPA_02697.mRNA.1	0.249231	0.750769	0	0	0	0	0	0	0	0	0	0.536377	0.463623	0	0	0	0	0	0	0	0	0	0.435561	0.564439	0	0	0	0	0	0	0	0	0
DIPPA_02705.mRNA.1	0.126079	0.374189	0.202062	0.0717068	0.0743795	0.058572	0.00771287	0.0507064	0.0230622	0.0115311	0	0.166657	0.436484	0.0524227	0.161069	0	0	0.102051	0.0520315	0.00201196	0.0272732	0	0.14052	0.174534	0.195557	0.171162	0.0975803	0.045716	0.0595994	0.0252876	0.0225109	0.00476002	0.0627727
DIPPA_02711.mRNA.1	0.175634	0.252535	0.117113	0.240775	0.213944	0	0	0	0	0	0	0.460564	0.539436	0	0	0	0	0	0	0	0	0	0.185748	0.306021	0.274359	0.233872	0	0	0	0	0	0	0
DIPPA_02754.mRNA.1	0.272337	0.417087	0.078886	0.0541965	0.0524652	0.0314641	0.0191193	0.0391419	0.00797892	0.0164095	0.0109146	0.365689	0.356598	0.0384164	0.055132	0.0178886	0.0144673	0.0652004	0.0181818	0.0113392	0.043695	0.013392	0.349828	0.321757	0.11206	0.051925	0.0446022	0.0389437	0.0214135	0.0352824	0.0110951	0.00754466	0.00554754
DIPPA_02762.mRNA.1	0.198454	0.0333309	0.0317993	0.0754868	0.0126905	0.0447086	0.0788418	0.0485741	0.0140034	0.0327474	0.429363	0.286531	0.0715422	0.0183738	0.0949797	0.0627894	0.0514323	0.0318287	0.0212674	0.0103443	0.0219907	0.328921	0.302935	0.176414	0.129384	0.0823544	0.0682413	0.0541281	0.0264829	0.013366	0.0512224	0.0361961	0.0592752
DIPPA_02766.mRNA.1	0.190314	0.485567	0.157335	0.056027	0.0378701	0.0292734	0.00948605	0.0118576	0.0113758	0.0108941	0	0.245132	0.327902	0.329613	0.00293279	0.0448065	0.0151527	0.0161303	0.0183299	0	0	0	0.217326	0.398092	0.183875	0.0759087	0.0732283	0.0302348	0.0213359	0	0	0	0
DIPPA_02767.mRNA.1	0.268692	0.494269	0.023303	0.0300014	0.131233	0	0	0.0302844	0.014812	0.00740601	0	0.219692	0.447182	0.260103	0.0730237	0	0	0	0	0	0	0	0.201298	0.400687	0.175038	0.138015	0.0849618	0	0	0	0	0	0
DIPPA_02780.mRNA.1	0.0851854	0.0981205	0.046952	0.0736797	0.0639606	0.104624	0.0586722	0.154935	0.148503	0.142571	0.0227971	0.163812	0.122591	0.0871699	0.0517488	0.00606709	0.0591542	0.0985903	0.10778	0.180675	0.0925232	0.0298894	0.103345	0.127943	0.0466797	0.0706283	0.0680305	0.0845917	0.0784218	0.124614	0.156032	0.128105	0.011609
DIPPA_02782.mRNA.2	0.149084	0.37119	0	0	0	0	0	0	0.319817	0.159909	0	0	0.431128	0.317737	0	0	0	0	0	0.167423	0.0837117	0	0.189291	0.416829	0	0	0	0	0	0	0.262587	0.131293	0
DIPPA_02785.mRNA.1	0.328788	0.62388	0.0473315	0	0	0	0	0	0	0	0	0.332331	0.517519	0	0	0.15015	0	0	0	0	0	0	0.135314	0.363922	0.211579	0.0592346	0.0807997	0.102365	0	0	0.0311907	0.0155954	0
DIPPA_02786.mRNA.1	0.197551	0.257389	0.076572	0.0896117	0.0970009	0.0596928	0.0616488	0.0681686	0.03796	0.0402057	0.0141988	0.304707	0.322554	0.0198826	0.0352138	0.0572524	0.0598874	0.0516229	0.059049	0.0598874	0.0299437	0	0.286417	0.323163	0.0555556	0.0564304	0.0395888	0.0495407	0.0317148	0.0486658	0.0893482	0.0195757	0
DIPPA_02798.mRNA.1	0.0625586	0.0527467	0.0513093	0.0423099	0.0308731	0.0686832	0.0409974	0.129554	0.166927	0.290669	0.063371	0.130159	0.08521	0.0237154	0.0417318	0.0556117	0.0349297	0.0594724	0.0563471	0.24607	0.197628	0.069124	0.0865874	0.0830975	0.0281079	0.0652707	0.0425391	0.0692322	0.0415016	0.103094	0.17459	0.259291	0.0466893
DIPPA_02802.mRNA.1	0.102616	0.0663026	0.114784	0.153301	0.133947	0.143624	0.058925	0.0229951	0.0339178	0.128868	0.0407205	0.0759916	0.0509395	0.0600209	0.26785	0.0393528	0.0974948	0.125052	0.0374739	0.173278	0.0469729	0.0255741	0.0796291	0.031729	0.245325	0.20256	0.0772532	0.0747241	0.0396229	0.0482833	0.031729	0.155503	0.0136419
DIPPA_02803.mRNA.1	0.176804	0.256039	0.141189	0.0959112	0.0645482	0	0	0.117335	0.0987825	0.0493912	0	0.380854	0.501158	0	0	0	0	0	0.117988	0	0	0	0.212244	0.16852	0.124796	0.0514846	0.073104	0.0519696	0.0999203	0.0320133	0.123965	0.0619825	0
DIPPA_02809.mRNA.1	0.0711881	0.0486612	0.0714286	0.103415	0.0731922	0.0482604	0.0578002	0.0624499	0.0521084	0.30768	0.103816	0.0773904	0.0672381	0.0783889	0.0759757	0.117334	0.039028	0.052925	0.0696513	0.0530915	0.267621	0.101356	0.113174	0.0662166	0.0568847	0.0886528	0.0510275	0.0510275	0.0756478	0.0482478	0.0447732	0.302393	0.101956
DIPPA_02819.mRNA.1	0.141514	0.0768184	0.222222	0.0648904	0.145209	0.0775963	0.00998315	0.0652794	0.0872553	0.109231	0	0.122199	0.0783993	0.10564	0.13288	0.0871132	0.0413462	0	0	0.0125725	0.172284	0.247566	0.136813	0.126766	0.163934	0.14875	0.110561	0.0723729	0.0774722	0.0825716	0.0356576	0.0451009	0
DIPPA_02820.mRNA.1	0.20454	0.286254	0.21529	0.158925	0.0257854	0.0260396	0.0262938	0.0240784	0.0218631	0.0109315	0	0.228955	0.33964	0.191619	0.0435975	0.103738	0.0534686	0.00319898	0.0111964	0.0191939	0.00539256	0	0.236995	0.266418	0.200682	0.130312	0.0599408	0.0504764	0.0410121	0.00927118	0	0	0.00489312
DIPPA_02830.mRNA.1	0.4128	0.494697	0.0258689	0.0308343	0.0357997	0	0	0	0	0	0	0.129307	0.194232	0.660685	0.0157752	0	0	0	0	0	0	0	0.272027	0.468013	0.0908374	0.109999	0.0305621	0	0	0	0.0190407	0.00952034	0
DIPPA_02835.mRNA.1	0.0492907	0.0274735	0.0626683	0.0588077	0.0767642	0.0808942	0.0812534	0.132968	0.194469	0.218352	0.0170587	0.0434456	0.0464548	0.0292458	0.0601843	0.0601843	0.0630055	0.0884898	0.109648	0.22193	0.267256	0.0101561	0.0511253	0.0350097	0.0351023	0.0641845	0.0670557	0.0727054	0.079837	0.111698	0.200426	0.276929	0.00592757
DIPPA_02852.mRNA.1	0.0839736	0.0286765	0.0325722	0.0594092	0.0378747	0.059842	0.0491289	0.0467482	0.0413375	0.373336	0.187101	0.0761806	0.0372859	0.0211981	0.128229	0.0211981	0.0489259	0.0505347	0.0423961	0.0704079	0.384499	0.119145	0.0811473	0.031132	0.0345004	0.094927	0.0239869	0.0414413	0.0468511	0.0561396	0.0500153	0.433602	0.106257
DIPPA_02853.mRNA.1	0.115439	0.0562179	0.0246854	0.0667287	0.0276885	0.066969	0.075708	0.084447	0.0603622	0.0788012	0.342953	0.082448	0.00971579	0.300826	0.164714	0.0687369	0.0112594	0.0483973	0.0390448	0.0296014	0.091619	0.153637	0.201086	0.00577201	0.0231729	0.152788	0.00543248	0.0439691	0.0734233	0.102878	0.0204567	0.0882777	0.282743
DIPPA_02858.mRNA.1	0.0581544	0.0808154	0.86103	0	0	0	0	0	0	0	0	0	0	0.187997	0.375995	0.21461	0.0532253	0	0	0	0.168172	0	0	0.209272	0.418545	0.193582	0	0	0	0	0.0662491	0.0595338	0.0528185
DIPPA_02865.mRNA.1	0.183844	0.317992	0.0843687	0.0405333	0.0611714	0.0719858	0.0887027	0.10542	0.0404507	0.00553102	0	0.211455	0.237263	0.11039	0.00815851	0.151432	0.00582751	0.0890776	0.0870796	0.0850816	0.00824176	0.00599401	0.185849	0.221249	0.090495	0.10646	0.135092	0.0024294	0.0540107	0.105592	0.0806906	0.0181337	0
DIPPA_02867.mRNA.1	0.208761	0.328017	0.0517575	0.0697243	0.0854659	0.0637491	0.0420324	0.0373347	0.0324721	0.0806857	0	0.329603	0.357029	0	0	0	0	0.138728	0.0562046	0.0789571	0.0394785	0	0.19555	0.317676	0.132015	0.0745777	0.0864442	0	0	0.0658426	0.0570251	0.0708694	0
DIPPA_02869.mRNA.1	0.0865822	0.0384889	0.0776892	0.0712151	0.0707883	0.0525043	0.0490182	0.222467	0.0843056	0.0771201	0.169821	0.135649	0.0948215	0.133704	0.0667197	0.0965889	0.0836868	0.123719	0.0683104	0.0357017	0.0531106	0.107989	0.155757	0.110554	0.0548074	0.12517	0.129137	0.146675	0.0718238	0.0483349	0.0406097	0.063681	0.0534503
DIPPA_02870.mRNA.1	0.146347	0.0833333	0.0479127	0.114089	0.054396	0.058191	0.0464896	0.0710784	0.0382669	0.0882353	0.25166	0.172528	0.141755	0.0143549	0.110712	0.018482	0.0559842	0.0641486	0.0769783	0.0211735	0.093935	0.229948	0.219889	0.1308	0.0435675	0.12572	0.0208069	0.0549966	0.105207	0.0694539	0.0267657	0.0714076	0.131386
DIPPA_02875.mRNA.2	0.109083	0.172222	0.0951499	0.0578483	0.0949735	0.100529	0.10291	0.118695	0.103439	0.0451499	0	0.108451	0.129599	0.0878266	0.0353928	0.258499	0.0612602	0.0768155	0.115354	0.0818841	0.0449183	0	0.136815	0.188681	0.0469045	0.0479679	0.0874291	0.0843573	0.122519	0.102316	0.120747	0.0617911	0.00047259
DIPPA_02875.mRNA.3	0.437272	0.562728	0	0	0	0	0	0	0	0	0	0.3887	0.6113	0	0	0	0	0	0	0	0	0	0.393111	0.606889	0	0	0	0	0	0	0	0	0
DIPPA_02881.mRNA.1	0.185952	0.126753	0.245867	0	0	0	0	0.289073	0.101569	0.0507847	0	0.122158	0.0596884	0.0464014	0.0331145	0.0328827	0.032651	0.0694219	0.0667954	0.0709154	0.0750354	0.390936	0.144571	0.16901	0.169396	0.169783	0.115682	0.0615811	0.116198	0.0105752	0	0	0.0432035
DIPPA_02889.mRNA.1	0.2415	0.331157	0	0	0.0796242	0	0	0.0342384	0.238156	0.0753245	0	0.261804	0.380695	0	0	0	0	0.070064	0.0981331	0.126202	0.0631011	0	0.256554	0.322958	0.0843091	0.066707	0	0	0	0.0736572	0.130543	0.0652716	0
DIPPA_02896.mRNA.1	0.190473	0.269973	0.0728914	0.0542433	0.150625	0.0359877	0.0278087	0.136884	0.0464568	0.0117124	0.00294445	0.225879	0.248652	0.0317856	0.0585017	0.036131	0.00925404	0.141547	0.0851372	0.0779754	0.0851372	0	0.24819	0.331985	0.160562	0.0496167	0.0494037	0.0278961	0.0243825	0.0856048	0.0036201	0.0152257	0.00351363
DIPPA_02902.mRNA.1	0.052893	0.04296	0.0465193	0.0625776	0.109594	0.133764	0.149656	0.156941	0.184753	0.0597633	0.000579422	0.0615782	0.0774034	0.0222844	0.0738508	0.10281	0.100011	0.121434	0.169555	0.18818	0.078157	0.00473679	0.0625428	0.0633258	0.0405207	0.0664579	0.102672	0.111677	0.102966	0.173045	0.202114	0.0732113	0.00146814
DIPPA_02904.mRNA.1	0.216138	0.30313	0.0672207	0.0534817	0.0359225	0.0196368	0.051337	0.00382012	0.00670196	0.00991891	0.232692	0.265755	0.264818	0.196598	0.0410439	0.0386075	0.0220213	0.00543504	0.0677506	0.0381858	0.00862109	0.0511643	0.158056	0.344631	0.0497971	0.0510036	0.0340024	0.0170012	0	0	0.00987167	0.115169	0.220467
DIPPA_02908.mRNA.1	0.139049	0.0297645	0.0753443	0.120924	0.0965793	0.0767659	0.0511773	0.036606	0.0788094	0.102088	0.192892	0.0514088	0.0449476	0.103267	0.161587	0.129758	0.0979296	0.0596118	0.0349468	0.0221367	0.089221	0.205186	0.183859	0.0691341	0.0231445	0.167598	0.0288308	0.0232442	0.0493815	0.0521748	0.0713288	0.0769154	0.254389
DIPPA_02909.mRNA.1	0.200164	0	0	0	0	0.234046	0	0	0.426316	0.139474	0	0.0720098	0	0	0.288954	0	0	0.0956062	0.173718	0.18511	0.184601	0	0.133209	0.0603545	0.0865672	0.11278	0	0	0	0.180784	0.314552	0.111754	0
DIPPA_02911.mRNA.1	0.209315	0.273425	0.109589	0.0722505	0.0314677	0.061683	0.0317808	0.0298239	0.0205088	0.0962818	0.0638748	0.219806	0.327309	0.105337	0.0663654	0.034077	0.079262	0.00404782	0.0261696	0.0224984	0.054222	0.0609056	0.162466	0.254455	0.126553	0.10162	0.108641	0.0114311	0.0126913	0.0272727	0.0209721	0.0756976	0.0981998
DIPPA_02918.mRNA.2	0.149915	0.179615	0.152797	0.0462859	0.0611069	0.0945127	0.0839264	0.0806916	0.0681056	0.0757513	0.00729283	0.214762	0.255048	0.0233288	0.034405	0.0504803	0.0436189	0.100961	0.0625368	0.113507	0.101353	0	0.131059	0.284548	0.0589147	0.0354522	0.0570543	0.0670801	0.042584	0.186667	0.0624289	0.0742119	0
DIPPA_02924.mRNA.1	0.229163	0.333276	0.102862	0.0320874	0.0703192	0.0786824	0.0870456	0.0373215	0.0183194	0.0109234	0	0.177596	0.236336	0.0589981	0.0533219	0.0597291	0.0661363	0.0141045	0.115072	0.00731026	0.170286	0.0411094	0.28488	0.407553	0.0533895	0.0988996	0.0437441	0.0308382	0	0	0.0464611	0.0124983	0.0217362
DIPPA_02925.mRNA.1	0.080977	0.0784344	0.143617	0.141536	0.191617	0.066492	0.0751984	0.0445335	0.0736574	0.0855998	0.0183373	0.0936556	0.128197	0.0475327	0.199496	0.0487412	0.116818	0.0950655	0.0855992	0.0790534	0.0664653	0.0393756	0.109013	0.104795	0.138168	0.171541	0.134317	0.0821491	0.0835243	0.0497845	0.0606033	0.0541854	0.011919
DIPPA_02932.mRNA.1	0.252818	0.337923	0.211514	0.0471014	0.0619163	0.018277	0.0251208	0.00652174	0.00958132	0.00732689	0.0219002	0.26711	0.406792	0.107696	0.0782013	0.0811091	0.016928	0.0129816	0.0119431	0.0118392	0.00456953	0.000830824	0.212454	0.393773	0.175824	0.0852564	0.0632784	0.0193223	0.00448718	0.0149267	0.0166667	0.0124542	0.00155678
DIPPA_02936.mRNA.1	0.11583	0.411858	0.0951786	0.071946	0.0725289	0.0734449	0.0612874	0.0051628	0.082688	0.0100758	0	0.0750946	0.133866	0.070074	0.00628168	0.584101	0.0352155	0.0226997	0.0217479	0.0207962	0.0213672	0.00875628	0.190264	0.236938	0.175697	0.0477146	0.012932	0.060498	0.0961724	0.0685247	0.0741732	0.0370866	0
DIPPA_02937.mRNA.1	0.0475751	0.046936	0.17333	0.0945821	0.0666761	0.0942271	0.0608535	0.170773	0.132145	0.0912448	0.0216573	0.0947116	0.051686	0.0183343	0.0534365	0.0784964	0.0832873	0.118758	0.087986	0.258614	0.124562	0.0301271	0.0602667	0.0541333	0.0544	0.0926222	0.0805333	0.1128	0.0744	0.151822	0.184889	0.131378	0.00275556
DIPPA_02938.mRNA.1	0.276791	0.510483	0.0334886	0.0294846	0.070763	0.0182003	0.00968259	0.0134683	0.00582411	0.00808096	0.0237333	0.272906	0.363982	0.22827	0.0380664	0.0231555	0.0082445	0.0191298	0.0170043	0.0176484	0.00611897	0.00547486	0.304302	0.444634	0.0742225	0.0123203	0.0232383	0.011519	0.021185	0.0308509	0.0299494	0.0349577	0.0128212
DIPPA_02960.mRNA.1	0.204835	0.312457	0	0	0.0252065	0.0188403	0.0315726	0.0994494	0.286046	0.0215933	0	0.170487	0.192156	0.253319	0.140821	0.0283229	0.0210896	0.0138562	0.0361972	0.127209	0.016542	0	0.289848	0.344758	0.0124526	0.00936907	0	0	0	0.131997	0.171252	0.0145873	0.0257353
DIPPA_02969.mRNA.1	0.0809152	0.0367588	0.0790467	0.121335	0.0158627	0.0774833	0.0429361	0.0818303	0.0318017	0.0747378	0.357293	0.0721257	0.0333716	0.115258	0.143606	0.0673174	0.0729152	0.0781542	0.0644467	0.0130616	0.0665279	0.273217	0.147372	0.0498607	0.0622538	0.161399	0.00634067	0.0737823	0.106158	0.100778	0.017677	0.0740705	0.200307
DIPPA_02982.mRNA.1	0.108855	0.0705367	0.0787342	0.0862644	0.0323134	0.112859	0.0544276	0.147078	0.0382232	0.105614	0.165094	0.152317	0.0489726	0.0853457	0.0920204	0.0101245	0.0443978	0.10402	0.0440228	0.0428979	0.0700465	0.305835	0.11545	0.0553022	0.0918852	0.197929	0.0519764	0.0836184	0.0696503	0.0979666	0.0366781	0.0823831	0.117161
DIPPA_02984.mRNA.1	0.16279	0.0819466	0.0818547	0.0817627	0.0441911	0.103766	0.0734271	0.0430879	0.0260488	0.0915081	0.209617	0.208116	0.118305	0.11757	0.116835	0	0	0.128021	0	0	0.0200033	0.29115	0.206833	0.122061	0.0972017	0.182039	0.040972	0.0812864	0.0433396	0.037322	0.0313045	0.0509684	0.106672
DIPPA_02990.mRNA.1	0.139998	0.126796	0.0476625	0.078884	0.0308063	0.0611974	0.0768081	0.0960724	0.0213402	0.0783858	0.242049	0.11936	0.104421	0.0323804	0.124744	0.00750739	0.0605141	0.0792447	0.0589217	0.0507318	0.0728748	0.2893	0.177532	0.0633976	0.050737	0.159958	0.045257	0.0721844	0.0764361	0.0813492	0.0176682	0.074263	0.181217
DIPPA_02999.mRNA.1	0.157423	0.220956	0.105546	0.0790316	0.0844114	0.087998	0.04829	0.0422698	0.0411169	0.0668631	0.0660945	0.146798	0.108842	0.0193521	0.148188	0.0101572	0.104565	0.126163	0.0585908	0.0439431	0.085641	0.14776	0.105218	0.106687	0.165211	0.0835717	0.119134	0.105064	0.0614612	0.041206	0.0284499	0.0739853	0.110012
DIPPA_03000.mRNA.1	0.0500301	0.039557	0.0301386	0.0608047	0.0864225	0.111814	0.100437	0.165461	0.243294	0.100738	0.011302	0.0657392	0.0545554	0.0194581	0.064739	0.0382797	0.0853792	0.112839	0.180487	0.268322	0.106292	0.0039098	0.0489253	0.0341757	0.0246425	0.0652037	0.0875079	0.0927242	0.0925443	0.157478	0.263693	0.129058	0.00404713
DIPPA_03017.mRNA.1	0.109488	0.0269096	0.0481783	0.146107	0.0197892	0.0755502	0.0417977	0.079804	0.0110967	0.133716	0.307564	0.164731	0.0543823	0.0823654	0.124538	0.101109	0.0799894	0.0652059	0.0708817	0.00587381	0.061642	0.189282	0.250414	0.056465	0.0990436	0.141622	0.0816627	0.0217031	0.0308074	0.0399117	0.044234	0.0485562	0.18558
DIPPA_03039.mRNA.1	0.171403	0.249219	0.144621	0.0842137	0.0694837	0.061598	0.0513316	0.0530427	0.0604077	0.0236572	0.0310222	0.189061	0.302679	0.09166	0.0449234	0.0990129	0.0426068	0.0424053	0.0508662	0.0640612	0.0299154	0.0428082	0.19928	0.268307	0.102898	0.048105	0.0709141	0.0504202	0.0535071	0.0612245	0.10993	0.0354142	0
DIPPA_03046.mRNA.1	0.306532	0.5374	0.039017	0.0113171	0.0589567	0.0170295	0.00668248	0.00614357	0.0111015	0.00582022	0	0.412415	0.420095	0.0512362	0.04808	0.0054708	0.0186218	0.0174645	0.0170437	0.000420831	0.0053656	0.00378748	0.225489	0.450618	0.144674	0.049788	0.0447371	0.0388744	0.0042392	0.0188509	0.00685487	0.00757644	0.00829801
DIPPA_03049.mRNA.2	0.0866693	0.0680299	0.229178	0.154463	0.0850963	0.0607157	0.0451435	0.0468738	0.0545812	0.121353	0.0478962	0.0813426	0.0766853	0.118601	0.160517	0.107159	0.0538001	0.0570121	0.0503473	0.0698599	0.168386	0.0562894	0.100224	0.0906076	0.191909	0.157921	0.0628368	0.0637487	0.05778	0.0518113	0.0508994	0.172262	0
DIPPA_03052.mRNA.1	0.157163	0.0741857	0.0850708	0.105334	0.0141505	0.0538391	0.0348321	0.064138	0.0218538	0.0620447	0.327388	0.144014	0.119799	0.0731583	0.13148	0.0290757	0.0515859	0.0625853	0.0498806	0.0163711	0.0572988	0.264751	0.187513	0.142127	0.0535905	0.168762	0.0170467	0.0658427	0.095994	0.0451737	0.0202429	0.0565736	0.147134
DIPPA_03054.mRNA.1	0.159294	0.19323	0.288287	0.160852	0.198338	0	0	0	0	0	0	0.384471	0.369882	0	0	0.104	0.0818824	0.0597647	0	0	0	0	0.18777	0.153643	0.289316	0.170358	0.134977	0.0522357	0	0	0	0.0117008	0
DIPPA_03055.mRNA.1	0.0879331	0.0946622	0.123124	0.11494	0.158043	0.105665	0.0801128	0.0802037	0.0802946	0.0697463	0.00527417	0.107599	0.103412	0.103726	0.128114	0.0734771	0.109378	0.110216	0.0957714	0.104668	0.046996	0.0166422	0.0800661	0.0813701	0.113623	0.121534	0.146744	0.115796	0.0725028	0.109537	0.114492	0.0414674	0.00286882
DIPPA_03060.mRNA.1	0.135875	0.158547	0.350945	0.0481385	0.0789627	0.0539617	0.0545052	0.050429	0.0463527	0.0222835	0	0.0741801	0.0499226	0.253179	0.295031	0.173415	0.0517994	0.0335476	0.0435884	0.0168911	0.00844555	0	0.153062	0.300859	0.13818	0.0860904	0	0	0.0717802	0.079336	0.0868918	0.0838008	0
DIPPA_03082.mRNA.1	0	0.0078127	0.0780242	0.105626	0.124335	0.221968	0.319601	0.032947	0.0077613	0.0121302	0.0897947	0.00592066	0	0	0.0409372	0.0142096	0.103104	0.0316333	0.185063	0.0586146	0.0525247	0.507993	0.139281	0	0	0.0255011	0.0415659	0.0890587	0.0828199	0.0221477	0.00951415	0.199875	0.390236
DIPPA_03083.mRNA.1	0.101779	0.0550637	0.0462096	0.134666	0.0402226	0.0653512	0.0617253	0.082216	0.0236951	0.0653512	0.32372	0.0866662	0.0529978	0.0901455	0.127293	0.102516	0.0777395	0.0711324	0.090743	0.0209461	0.0758417	0.203978	0.137972	0.0512079	0.0450834	0.144097	0.0260293	0.0710276	0.140269	0.102161	0.0293467	0.0785982	0.174209
DIPPA_03088.mRNA.1	0.365507	0.448877	0.161821	0	0	0	0	0	0	0.0237946	0	0.325196	0.516949	0	0	0	0	0.0720971	0	0	0	0.0857577	0.217254	0.469769	0.204349	0.0483691	0.0602581	0	0	0	0	0	0
DIPPA_03090.mRNA.1	0.201639	0.0463369	0.082431	0.114623	0.0359965	0.0532631	0.0206809	0.0788216	0.0592137	0.0671154	0.239879	0.177011	0.0648233	0.0337482	0.117952	0.0268148	0.0742628	0.0730933	0.0631526	0.019046	0.096149	0.253947	0.21154	0.0681201	0.142807	0.130111	0.0252167	0.0610279	0.0719727	0.0704842	0.0267052	0.0487698	0.143245
DIPPA_03119.mRNA.1	0.224075	0.369468	0.142008	0.0175859	0.0272457	0.0366579	0.04607	0.0839663	0.0456572	0.0035502	0.00371532	0.298075	0.410308	0.0351021	0.00680911	0.0075135	0.0974407	0.0368631	0.0251233	0.00680911	0.0104485	0.0655083	0.252586	0.339499	0.19471	0.0705052	0.0521082	0.0346062	0.0213803	0.00815434	0.0116348	0.00626492	0.00855211
DIPPA_03129.mRNA.1	0.292464	0.234151	0.00927033	0.0613038	0.0211573	0.0236244	0.00523325	0.0592105	0.0100179	0.0420903	0.241477	0.39554	0.472544	0.0461603	0.00989893	0.0142753	0.0186517	0.00875273	0.0112535	0.00781494	0.00437637	0.0107325	0.430148	0.413733	0.0406712	0.0198796	0.00346526	0.00975743	0.0227977	0.0040124	0.00738647	0.0295459	0.018603
DIPPA_03130.mRNA.1	0.0543687	0.0421478	0.0381062	0.0467667	0.0965166	0.177059	0.189376	0.113164	0.156274	0.0777521	0.00846805	0.0498812	0.0645289	0.037114	0.087886	0.245249	0.070863	0.0737332	0.109066	0.183888	0.0759105	0.00188044	0.0612626	0.0717114	0.0313462	0.0479542	0.0821601	0.0857897	0.100088	0.195996	0.230092	0.091839	0.00175979
DIPPA_03131.mRNA.1	0.109816	0.0179898	0.0355886	0.0687524	0.0341025	0.110598	0.0702386	0.0758702	0.0491201	0.0965194	0.331404	0.122939	0.0384183	0.0144303	0.162669	0.0182721	0.0658733	0.06756	0.0646552	0.0187406	0.0730885	0.353355	0.13733	0.0384739	0.0464893	0.221438	0.025863	0.115315	0.0635888	0.0761996	0.0310997	0.0515122	0.19269
DIPPA_03171.mRNA.1	0.215739	0.203084	0.170761	0.108137	0.205104	0	0	0.0343424	0.0418882	0.0209441	0	0.417862	0.582138	0	0	0	0	0	0	0	0	0	0.258389	0.119955	0.185551	0.251148	0.13584	0	0	0	0.0327444	0.0163722	0
DIPPA_03183.mRNA.1	0.0981618	0.0333523	0.0350578	0.0659466	0.0297518	0.0470911	0.024351	0.0420694	0.0411219	0.353894	0.229202	0.049434	0.0297484	0.278365	0.078239	0.0304403	0.0444654	0.0369182	0.0469182	0.0194969	0.258302	0.127673	0.10607	0.033153	0.0275441	0.134215	0.0203325	0.0463742	0.0590946	0.0488782	0.036258	0.376202	0.111879
DIPPA_03198.mRNA.1	0.235466	0.421881	0	0	0	0	0	0.342652	0	0	0	0.189683	0.249322	0	0	0	0.115213	0	0	0	0	0.445782	0.283436	0.716564	0	0	0	0	0	0	0	0	0
DIPPA_03199.mRNA.1	0.258279	0.421969	0.0626402	0.0621018	0.0732298	0.0415507	0.0325765	0.0117563	0.0170511	0.0157947	0.00305124	0.298405	0.424252	0.0629757	0.0805964	0.0144928	0.0266917	0.0207486	0.0198102	0.0373267	0.0136586	0.00104264	0.224931	0.346653	0.158666	0.0802547	0.0761498	0.037279	0.0166709	0.0315825	0.0160007	0.009969	0.00184301
DIPPA_03203.mRNA.1	0.138501	0.265747	0.0461064	0.148484	0.207479	0.013251	0.0101652	0.047377	0.0845889	0.0277727	0.0105282	0.0756137	0.0974927	0.0657682	0.0340437	0.0778016	0.12156	0.127861	0.0827025	0.0147027	0.091104	0.211351	0.055992	0.075275	0.224254	0.126125	0.168262	0.140337	0.0402085	0.00914155	0.0403514	0.00578489	0.114269
DIPPA_03207.mRNA.1	0.234575	0.269281	0.0958964	0.100189	0.104482	0.0759604	0.052532	0.0251746	0.0279395	0.0139697	0	0.217197	0.315708	0.187993	0.0602782	0.0604409	0.0606036	0.0488083	0.0305458	0.0122834	0.00614171	0	0.22502	0.338185	0.114064	0.0589534	0.0653312	0.0581357	0.0554374	0.0527392	0.0214227	0.0107114	0
DIPPA_03221.mRNA.1	0.0963788	0.0251562	0.0702612	0.084041	0.0386156	0.104711	0.050713	0.130107	0.0605672	0.0709021	0.268547	0.0719231	0.0422308	0.0550769	0.135308	0.186231	0.0759231	0.0693846	0.0898462	0.0162308	0.0570769	0.200769	0.121087	0.0584859	0.0434312	0.149572	0.0230694	0.0751652	0.0832882	0.0887036	0.0369327	0.111556	0.208708
DIPPA_03237.mRNA.1	0.212091	0.0828163	0.0757466	0.0748088	0.0290001	0.0225797	0.0565575	0.0461694	0.08058	0.119752	0.199899	0.156461	0.168547	0.149972	0.131396	0.0111928	0.0349478	0.0667401	0.0157176	0.0374185	0.0591195	0.168487	0.150659	0.0595265	0.0806344	0.197789	0.0634353	0.0694662	0.0514854	0.0844315	0.0309359	0.0068126	0.204825
DIPPA_03240.mRNA.1	0.227601	0.542529	0.144812	0	0	0	0.0254418	0.0273671	0.0198721	0.0123771	0	0.0836962	0.114928	0.0807934	0.0466591	0.613879	0.0388647	0.0146213	0.00655808	0	0	0	0.232781	0.592367	0.057473	0.0354265	0.0635548	0	0	0.0183974	0	0	0
DIPPA_03244.mRNA.1	0.172774	0.26982	0.0253165	0.0264268	0.0565179	0.0720631	0.0490784	0.0384188	0.071952	0.205974	0.0116589	0.242144	0.27844	0.0582275	0.0473259	0.0409132	0.0345004	0.0421957	0.0380916	0.133641	0.0822111	0.00230858	0.181709	0.279904	0.0737665	0.0628159	0.0425993	0.0454874	0.0158845	0.0684717	0.0868833	0.131288	0.0111913
DIPPA_03245.mRNA.1	0.136411	0.397605	0.192989	0.13106	0.0691311	0.0223881	0.0242682	0.0261483	0	0	0	0.400359	0.347846	0	0	0.251795	0	0	0	0	0	0	0.128256	0.513542	0.129086	0.0764761	0.0763723	0.0762685	0	0	0	0	0
DIPPA_03248.mRNA.1	0.119268	0.0531254	0.0587545	0.0876041	0.0646183	0.0705993	0.0854931	0.085024	0.0673156	0.069192	0.239006	0.164912	0.0202955	0.0743037	0.131114	0.0421196	0.0511209	0.0633492	0.085428	0.0267493	0.0394871	0.301121	0.154951	0.0321036	0.0673139	0.236764	0.0387055	0.0913916	0.082589	0.0706796	0.0354693	0.0535922	0.13644
DIPPA_03249.mRNA.1	0.165948	0.308574	0	0	0.160473	0.0746844	0.0732647	0.0501952	0.0297115	0.13715	0	0.16987	0.336615	0	0	0	0	0.107749	0.136847	0.165946	0.0829731	0	0	0.30704	0	0	0	0.109263	0.124084	0.138905	0.0276657	0.223219	0.069823
DIPPA_03253.mRNA.1	0.0930409	0.144957	0.122441	0.0625911	0.138307	0.116199	0.137724	0.143615	0.0267748	0.0143499	0	0.216679	0.305334	0.110493	0.0151265	0.0181818	0.0212372	0.0369647	0.0753318	0.0533934	0.119509	0.0277486	0.130678	0.288181	0.0449024	0.0679293	0.065972	0.0717863	0.0776006	0.0977491	0.115365	0.0218755	0.017961
DIPPA_03259.mRNA.1	0.109525	0.276419	0.111623	0.0947686	0.103927	0.0342185	0.0290666	0.0710129	0.112959	0.0564796	0	0.134079	0.377127	0.112019	0.104079	0.0961396	0.0371573	0.0920718	0.0473266	0	0	0	0.113895	0.363753	0.214408	0.0650626	0.0188639	0.0303246	0	0	0.129129	0.0645644	0
DIPPA_03261.mRNA.1	0.338981	0.325584	0.118313	0	0	0	0	0	0	0	0.217121	0.221956	0.388169	0.285699	0.104177	0	0	0	0	0	0	0	0.412034	0.587966	0	0	0	0	0	0	0	0	0
DIPPA_03271.mRNA.1	0.127166	0.143944	0.0769894	0.0858487	0.0380243	0.0526068	0.055586	0.0731478	0.0602117	0.0979224	0.188554	0.159023	0.151028	0.146108	0.0838166	0.0641364	0.0444562	0.0513969	0.0527148	0.0268846	0.0725707	0.147865	0.195197	0.216471	0.0855357	0.0800526	0.0320211	0.0521987	0.0535146	0.0529663	0.0412326	0.0853164	0.105494
DIPPA_03276.mRNA.1	0.308635	0.148188	0.127399	0.152719	0.0791578	0	0	0.183902	0	0	0	0.161785	0.00968013	0.0218434	0.0340067	0.397222	0.0291667	0.026431	0.0180135	0.0117003	0.0261364	0.264015	0.209669	0.0658524	0.0885496	0.260967	0.0241221	0.112977	0	0	0.0314504	0.0792875	0.127125
DIPPA_03285.mRNA.4	0.21324	0.332749	0.0689445	0.0359976	0.0311928	0.0713087	0.0297437	0.0561318	0.0682581	0.0822148	0.0102196	0.194577	0.256514	0.206916	0.0297914	0.0586898	0.0564981	0.0322266	0.0401007	0.0639662	0.0211056	0.0396136	0.170338	0.301762	0.0618576	0.0732379	0.0613069	0.0226689	0.0248715	0.109306	0.081406	0.0887482	0.00449706
DIPPA_03294.mRNA.1	0.0345883	0.0421045	0.0280465	0.0238708	0.0187905	0.0276289	0.0669497	0.0144756	0.0347275	0.638736	0.0700814	0.0683309	0.0508076	0.0509055	0.0796867	0.25208	0.0199706	0.0393539	0.0162506	0.214684	0.176016	0.0319139	0.049314	0.0692835	0.0298018	0.0493902	0.022561	0.0250762	0.0184451	0.0521341	0.0463415	0.628811	0.00884146
DIPPA_03297.mRNA.1	0.117973	0.0350022	0.0550892	0.0911408	0.0333533	0.0667816	0.0508919	0.0739769	0.0204617	0.086194	0.369135	0.154584	0.0847001	0.148166	0.110926	0.0160843	0.0697251	0.0657634	0.0392203	0.0156089	0.0713097	0.223913	0.193668	0.11287	0.0343339	0.125206	0.0230263	0.0506785	0.0755551	0.072574	0.0138775	0.0855263	0.212685
DIPPA_03299.mRNA.1	0	0	0	0	0	0	0	0	0	0	0	0	0	0	0	0	0	0	0	0	0	0	0	0	0	0	0	0	0	0	0	0	0
DIPPA_03305.mRNA.1	0.12774	0.0698051	0.0945572	0.0718959	0.0215148	0.0116679	0.0525393	0.105416	0.00822823	0.0613745	0.375261	0.178192	0.182362	0.0226575	0.100464	0.0809535	0.0614428	0.0523169	0.0331209	0.00613642	0.0558571	0.226497	0.229007	0.115649	0.0249029	0.140153	0.00527941	0.0562805	0.0803865	0.0426337	0.0160375	0.0647475	0.224923
DIPPA_03319.mRNA.1	0.0706296	0.0882242	0.114616	0.118575	0.0536006	0.110971	0.10695	0.102928	0.046877	0.0758452	0.110783	0.226149	0.0949771	0	0	0.203468	0.0785333	0.137126	0.0852431	0.0775882	0.0581676	0.0387469	0.0422499	0.104946	0.167642	0.145075	0.053279	0.0524306	0.0959532	0.0699924	0.119284	0.101977	0.0471706
DIPPA_03337.mRNA.1	0.161807	0.230985	0.291199	0.128305	0.0509779	0.014397	0.0116806	0.0101413	0.00398406	0.0340456	0.0624774	0.116889	0.183763	0.305894	0.213092	0.104987	0.00913857	0.00786342	0.00750921	0.00566733	0.0265656	0.0186313	0.147386	0.309181	0.250412	0.138946	0.0488884	0.00936599	0.0137917	0.0119391	0.00751338	0.0375669	0.0250103
DIPPA_03340.mRNA.1	0.254723	0.274756	0.0326547	0.0760586	0.0555375	0.0449511	0.0294788	0.0736156	0.0188111	0.0301303	0.109283	0.331208	0.343471	0.0348278	0.0492495	0.0201118	0.0235456	0.0403218	0.0249191	0.0301187	0.0250172	0.0772098	0.285273	0.348556	0.0800799	0.0759034	0.0419466	0.036045	0.0276012	0.0370438	0.0207917	0.0128019	0.0339568
DIPPA_03344.mRNA.1	0.375377	0.355101	0	0	0	0	0	0.0831126	0	0	0.18641	0.362193	0.521908	0	0	0	0	0	0	0	0	0.115899	0.363888	0.554961	0	0	0	0	0	0	0	0.0811509	0
DIPPA_03351.mRNA.1	0.154209	0.0211272	0.0655518	0.109976	0.0933172	0.0766579	0.036829	0.0470416	0.0698283	0.0926151	0.232846	0.191791	0.0236181	0.0395046	0.055391	0.0381582	0.0209255	0.135477	0.0218487	0.0352348	0.0266954	0.411355	0.163128	0.0189465	0.0249261	0.179992	0.10555	0.0311072	0.0556974	0.0802876	0.0716205	0.0629535	0.205791
DIPPA_03358.mRNA.1	0.222775	0.319364	0.0683695	0.0369379	0	0	0.0217957	0.0168247	0.0797645	0.234169	0	0.243658	0.411765	0.222191	0.0326178	0	0	0	0.0144039	0.0165412	0.0588235	0	0.296219	0.324983	0.140013	0.0458139	0.0303838	0	0	0.0274312	0.0471473	0.0880084	0
DIPPA_03370.mRNA.1	0.0624694	0.0267306	0.124547	0.113091	0.0728483	0.0914521	0.0739254	0.0993831	0.0413199	0.0826398	0.211593	0.0683995	0.0232558	0.032734	0.159371	0.118233	0.125171	0.0937073	0.0717217	0.0363494	0.073676	0.197381	0.0757528	0.0294827	0.111006	0.104606	0.105131	0.0934844	0.131466	0.050362	0.0446963	0.0664149	0.187598
DIPPA_03376.mRNA.1	0.122254	0.148603	0.0679121	0.0758839	0.122011	0.119637	0.0780746	0.0576279	0.0282359	0.168807	0.0109536	0.188729	0.190282	0.0817361	0.124484	0.0762598	0.0280355	0.0764232	0.00686583	0.120642	0.0757285	0.0308145	0.138322	0.175819	0.102969	0.140209	0.0773983	0.0749099	0.043247	0.100824	0.0283165	0.106401	0.011584
DIPPA_03380.mRNA.1	0.041306	0.0159955	0.0561724	0.0737674	0.22676	0.0277569	0.213963	0.0695333	0.0209823	0.0538201	0.199944	0.0280189	0.0175906	0.053087	0.0885833	0.0838848	0.0791864	0.0456668	0.146455	0.0285346	0.0425154	0.386478	0.0548246	0.0174485	0.0249809	0.083238	0.0407132	0.118516	0.103166	0.0445271	0.0278413	0.0308924	0.453852
DIPPA_03393.mRNA.1	0.114901	0.154371	0.0641155	0.196573	0.235394	0.0708131	0.0558897	0.0409663	0.0232793	0.0436974	0	0.0509435	0.183503	0.194972	0.206441	0.139695	0.0729479	0.060112	0.0472761	0.0294059	0.0147029	0	0.156767	0.309398	0.283208	0.250627	0	0	0	0	0	0	0
DIPPA_03408.mRNA.1	0.148764	0.146696	0.0655164	0.0826906	0.0442872	0.0570088	0.0523972	0.0723543	0.0440487	0.0853145	0.200922	0.245295	0.195845	0.0206854	0.105202	0.0221058	0.0630327	0.0602805	0.061701	0.0316051	0.0620561	0.132191	0.229578	0.23069	0.0940039	0.0863057	0.0315627	0.0420837	0.0603028	0.0588487	0.0388333	0.0506372	0.0771534
DIPPA_03410.mRNA.1	0.25982	0.373877	0.082675	0.061357	0.0418786	0.00660102	0.022292	0.0190456	0.0187209	0.0221837	0.0915485	0.309749	0.208141	0.0526633	0.0742714	0.0870352	0.0392965	0.0360804	0.041206	0.0251256	0.0398995	0.0865327	0.226418	0.28785	0.153964	0.0863807	0.0429768	0.0331511	0.0362269	0.0409262	0.0148667	0.0359706	0.0412679
DIPPA_03417.mRNA.1	0.351139	0.559892	0	0	0	0	0.0507068	0.0083806	0.0157454	0.014137	0	0.252086	0.465493	0	0	0.175435	0.0118088	0.0093339	0.0249611	0.0405883	0.0202942	0	0.171137	0.392434	0.20488	0.0173255	0	0	0.0270853	0.0613202	0.0955551	0.0100624	0.0202005
DIPPA_03455.mRNA.1	0.163217	0.249663	0.102892	0.118716	0.156445	0.0686867	0.0507895	0.0287807	0.00677193	0.0443631	0.00967419	0.288505	0.165506	0.0735281	0.11296	0	0	0.15393	0.109116	0.0643032	0.0321516	0	0.101367	0.137114	0.229712	0.147666	0.074242	0.157476	0.100996	0.0445155	0.00460761	0.0023038	0
DIPPA_03456.mRNA.1	0.056822	0.25349	0.40702	0.229896	0.0527721	0	0	0	0	0	0	0.831638	0.168362	0	0	0	0	0	0	0	0	0	0.341982	0.6004	0	0	0	0	0	0	0.0384116	0.0192058	0
DIPPA_03460.mRNA.1	0.0930594	0.0561079	0.0375349	0.0750699	0.058539	0.042008	0.0780357	0.0424213	0.00680685	0.0546007	0.455816	0.146797	0.13742	0.167284	0.271846	0.0439682	0	0	0	0.00661886	0.0490111	0.177055	0.010658	0.219696	0.040216	0.255649	0.0304107	0.014779	0	0	0	0.0984795	0.330112
DIPPA_03494.mRNA.1	0.0473319	0.0391996	0.0487025	0.0624086	0.0949379	0.123081	0.133863	0.191338	0.205958	0.0434028	0.00977705	0.0466697	0.0324299	0.0328893	0.065503	0.1096	0.102894	0.128066	0.191548	0.248783	0.0402389	0.00137804	0.0529894	0.0323151	0.0325945	0.0586701	0.0989942	0.110635	0.131216	0.19715	0.241665	0.0437698	0
DIPPA_03495.mRNA.1	0.463867	0.416393	0.11974	0	0	0	0	0	0	0	0	0.525817	0.474183	0	0	0	0	0	0	0	0	0	0.332423	0.312269	0.238237	0.117071	0	0	0	0	0	0	0
DIPPA_03505.mRNA.1	0.228799	0.4383	0.0490815	0.120431	0	0	0.127667	0.0357209	0	0	0	0.104382	0.132853	0.762765	0	0	0	0	0	0	0	0	0.346057	0.342992	0.237392	0	0	0	0	0	0	0.0735581	0
DIPPA_03531.mRNA.1	0.257738	0.48	0.155388	0.0135698	0.0588914	0.0132151	0	0	0	0	0.0211973	0.244987	0.394974	0.215132	0.035291	0.08493	0	0	0	0.0100704	0.0146155	0	0.233688	0.377392	0.169002	0.105836	0.0617244	0	0	0	0.00456329	0.0477944	0
DIPPA_03535.mRNA.1	0.138785	0.155331	0.258747	0.044469	0	0	0	0.10121	0.0941432	0.0870764	0.120239	0.298541	0.286944	0.199869	0.112795	0.0715488	0.030303	0	0	0	0	0	0.516896	0.36706	0	0	0	0	0	0.116044	0	0	0
DIPPA_03537.mRNA.1	0.294636	0.418373	0.122509	0.0786241	0.0347393	0	0	0.0145373	0	0	0.036582	0.319821	0.464457	0	0	0.118006	0.0719073	0.0258082	0	0	0	0	0.308382	0.447733	0.121168	0.0446021	0.0372635	0.0408513	0	0	0	0	0
DIPPA_03538.mRNA.1	0.111791	0.30022	0.0575812	0.130297	0.0819345	0.0335718	0.00171987	0.00199505	0.0514584	0.0936296	0.135801	0.0878382	0.166145	0.179321	0.0167266	0.0793347	0.0232678	0.108489	0.0700369	0.0315844	0.00476569	0.232491	0.123192	0.15969	0.153224	0.0164199	0.118258	0.059384	0.0531734	0.0469627	0.0817594	0.0649991	0.122937
DIPPA_03543.mRNA.1	0.0692442	0.0650779	0.0971586	0.100658	0.15407	0.12599	0.114074	0.0933256	0.076577	0.0949088	0.00891592	0.0702817	0.0615653	0.0653271	0.13203	0.107074	0.0920268	0.134232	0.123498	0.132581	0.0599138	0.0214699	0.066221	0.0600713	0.0802139	0.103119	0.128075	0.11123	0.095098	0.161052	0.110784	0.0786096	0.00552585
DIPPA_03547.mRNA.1	0.195754	0.171586	0.0826405	0.100689	0.0556294	0.0527243	0.0437927	0.0348611	0.0448126	0.054764	0.162747	0.189531	0.174952	0.176192	0.093292	0.0636681	0.0340442	0.0503296	0	0	0.0621171	0.155874	0.206943	0.205699	0.0865285	0.131399	0.0296373	0	0	0.0557513	0.0605181	0.065285	0.158238
DIPPA_03554.mRNA.1	0.0716067	0.0801516	0.0874978	0.0948441	0.054633	0.0883484	0.123456	0.0853133	0.0471707	0.266979	0	0.18204	0.216165	0.196277	0.176389	0.113235	0.0603291	0.00742341	0.00675863	0.0275885	0.0137942	0	0.165616	0.216589	0.147266	0.0779425	0	0	0	0.0318814	0.0460612	0.314643	0
DIPPA_03556.mRNA.1	0.262664	0.558855	0.0542256	0.0320725	0	0	0	0	0	0	0.0921836	0.314679	0.382368	0.210636	0.0389035	0	0	0	0	0	0.0534139	0	0.215223	0.410362	0.188748	0	0	0.0447335	0	0	0.0445053	0.0354901	0.060938
DIPPA_03573.mRNA.1	0.135835	0.175783	0.129565	0.0833475	0.0397055	0.0582218	0.0564236	0.0497898	0.043156	0.228173	0	0.201622	0.418308	0	0	0	0	0.0764774	0.104577	0.132677	0.0663384	0	0.243054	0.287265	0.168328	0.0493915	0.047298	0.0452046	0	0	0.0354114	0.124046	0
DIPPA_03590.mRNA.1	0.0671888	0.0206461	0.138916	0.0599804	0.0611373	0.0529501	0.0420931	0.203613	0.0244727	0.268221	0.0607813	0.120918	0.0173105	0.0268611	0.0685597	0.0618231	0.0398226	0.166624	0.0348768	0.0735056	0.169097	0.220602	0.0580779	0.0115351	0.0991215	0.212259	0.0908054	0.113406	0.0473476	0.0605593	0.0397693	0.23486	0.0322581
DIPPA_03606.mRNA.1	0.0550232	0.0277962	0.0613794	0.045157	0.0612845	0.077412	0.0409828	0.115264	0.0730481	0.338962	0.10369	0.0872138	0.0284924	0.0232827	0.0585284	0.0301003	0.0304219	0.0479804	0.0165295	0.345318	0.239516	0.0926164	0.078286	0.0171759	0.0268487	0.0851564	0.00569517	0.037335	0.0271199	0.100976	0.147622	0.429036	0.0447478
DIPPA_03611.mRNA.1	0.230769	0.615385	0	0.0769231	0	0	0	0.0769231	0	0	0	0.00030852	0.00030852	0	0	0.999339	0	0	0	0	0	4.41e-05	0.529412	0.352941	0.0588235	0.0588235	0	0	0	0	0	0	0
DIPPA_03615.mRNA.1	0.126855	0.0325617	0.0374799	0.0836089	0.0638514	0.08522	0.0836937	0.10803	0.0591877	0.0615619	0.25795	0.11652	0.0390479	0.0198805	0.125702	0.0534902	0.0824641	0.11331	0.0460016	0.0501025	0.0645449	0.288936	0.113666	0.0281439	0.0457834	0.167971	0.0470716	0.0922604	0.0917649	0.10663	0.0581706	0.0683778	0.180161
DIPPA_03617.mRNA.1	0	0	0	0	0	0	0	0	0	0.333333	0.666667	0	0	0	0	0	0	0	0	0	0	0	0	0	0	0	0	0	0.0793651	0.15873	0.185021	0.211312	0.365572
DIPPA_03618.mRNA.1	0.185125	0.35916	0.0597368	0.0637291	0.0947804	0.0538962	0.0468727	0.031421	0.0803637	0.00657992	0.0183351	0.182873	0.417308	0.224122	0.0309371	0.025652	0.0203669	0.0146951	0.047351	0.0302496	0.00644524	0	0.15342	0.427269	0.0616898	0.0505141	0.0651766	0.0262852	0.022262	0.0761734	0.0903889	0.0137684	0.0130532
DIPPA_03619.mRNA.1	0.145566	0.179907	0.0657379	0.100261	0.134783	0.0579001	0.0886624	0.0900442	0.091426	0.045713	0	0.341562	0.371498	0.219479	0.0674601	0	0	0	0	0	0	0	0	0.547833	0	0	0.109218	0.070844	0.114316	0.157789	0	0	0
DIPPA_03621.mRNA.1	0.294222	0.161857	0.0119816	0.0528182	0.0185041	0.0302021	0.0285714	0.0263027	0.00531726	0.0326834	0.33754	0.257604	0.316268	0.073601	0.0628856	0.0178591	0.0250027	0.0492478	0.0248945	0.0311722	0.0374499	0.104016	0.424147	0.310788	0.0130636	0.0747998	0.0299199	0.0158028	0.0406658	0.00726928	0.00526759	0.0123262	0.0659503
DIPPA_03623.mRNA.1	0.0898507	0.0570098	0.0708206	0.0581339	0.10591	0.0835073	0.094829	0.196082	0.155051	0.033162	0.0556448	0.0889807	0.0886991	0.0954571	0.0515299	0.114136	0.0781866	0.149052	0.0898254	0.1208	0.0948939	0.02844	0.0748312	0.0578115	0.0546665	0.0978633	0.125058	0.13366	0.0993433	0.12515	0.179169	0.0379243	0.0145222
DIPPA_03634.mRNA.1	0.229089	0.400125	0.156289	0.0515762	0.0593789	0.0297285	0.00546192	0.0330056	0.0102216	0.0115481	0.0135768	0.351244	0.312415	0.0989611	0.0363102	0.0738797	0.0171057	0.031273	0.0158464	0.00535208	0.0205688	0.0370448	0.224122	0.299723	0.155268	0.11525	0.108318	0.0446396	0.0208872	0.0117375	0.0104436	0.00064695	0.00896488
DIPPA_03650.mRNA.1	0.213464	0.0165119	0.0619989	0.122728	0.0365166	0.0608081	0.0462015	0.106533	0.0334207	0.0827975	0.21902	0.278417	0.0156833	0.0550411	0.0943988	0.0098581	0.0675878	0.067289	0.0766243	0.0347274	0.0651232	0.23525	0.244652	0.153764	0.0667354	0.105127	0.0733557	0.0415849	0.0621444	0.0852324	0.0220234	0.0616122	0.0837686
DIPPA_03651.mRNA.1	0.221315	0.444339	0.0342602	0.0156591	0.010819	0.0272374	0.0124324	0.112366	0.0112935	0.0228718	0.0874063	0.36232	0.189219	0.100528	0.0515389	0.188217	0.010927	0.0263158	0.0417046	0.00828629	0.0108359	0.0101074	0.231954	0.274663	0.0132984	0.100249	0	0	0.143853	0.0194361	0.0161754	0.0129148	0.187456
DIPPA_03666.mRNA.1	0.100043	0.125011	0.0522757	0.176766	0.233637	0.12241	0.0691808	0.0284352	0.0512354	0.0410056	0	0.113892	0.138793	0.161813	0.184834	0.0996031	0.0850637	0.0839774	0.0620013	0.0508878	0.0145394	0.00459578	0.0910816	0.121591	0.191539	0.165718	0.175243	0.0733713	0.045764	0.0665997	0.0460617	0.0230308	0
DIPPA_03679.mRNA.1	0.530913	0.469087	0	0	0	0	0	0	0	0	0	0.0991155	0.0318928	0.0682335	0.0667678	0.102552	0.138337	0.116351	0	0	0.114531	0.262219	0.0877362	0.131122	0.185405	0.239688	0	0	0	0	0	0.0198648	0.336184
DIPPA_03680.mRNA.1	0.0687002	0.0387469	0.0480214	0.047884	0.073097	0.0597692	0.0802418	0.0620363	0.106623	0.355317	0.0595631	0.0995212	0.0612175	0.0369357	0.0645235	0.128705	0.0673735	0.0689694	0.0718194	0.184793	0.165755	0.0503876	0.0893781	0.0877787	0.0255904	0.056073	0.0302004	0.0515571	0.0392323	0.0523097	0.0943645	0.459968	0.0135478
DIPPA_03699.mRNA.1	0.00968126	0.0029536	0.0235878	0.044222	0.111581	0.12438	0.156459	0.105345	0.0689995	0.107724	0.245067	0.00944908	0.00443696	0.195473	0.123495	0.106117	0.0887392	0.110595	0.0755105	0.0833984	0.0712378	0.131548	0.0121907	0.00499817	0.00975253	0.0145069	0.142265	0.177984	0.232964	0.0819212	0.0800926	0.143972	0.0993539
DIPPA_03702.mRNA.1	0.245032	0.390979	0.131805	0.0493576	0.0148812	0.0406692	0.00600795	0.0148812	0.0126629	0.0530548	0.0406692	0.241855	0.315596	0.0484118	0.0750689	0.205188	0.0198141	0.0161373	0.0224696	0.024308	0.0292105	0.00194056	0.242329	0.416183	0.0877469	0.0843299	0.0609581	0.0244653	0.0159229	0.00738058	0.00956742	0.0282922	0.0228251
DIPPA_03704.mRNA.1	0.323106	0.208632	0.0389831	0.0451194	0.0512556	0.0544526	0.0313515	0.0708503	0.110349	0.0228949	0.0430052	0.0592606	0.236861	0.27667	0.168841	0.0974085	0.0259756	0.0400205	0.0540655	0	0	0.0408965	0.131597	0.32553	0.0446969	0.0819135	0.0226255	0.037586	0.0430346	0.0316757	0.021702	0.0937803	0.165859
DIPPA_03723.mRNA.1	0.0534911	0.0347569	0.183891	0.213348	0.194614	0.02502	0.0552782	0.0855365	0.0634745	0.0152832	0.0753066	0.121593	0.0992764	0.0837898	0.0683032	0.0827754	0.0972476	0.125651	0.0501792	0	0	0.271184	0.0995031	0.0842893	0.138519	0.26526	0.107601	0.106619	0	0	0.0560702	0.0660696	0.076069
DIPPA_03734.mRNA.1	0.309456	0.564549	0.0574666	0.0126804	0	0	0	0	0.000404694	0.000809389	0.0546338	0.0972636	0.107949	0.014932	0.000821946	0.000547964	0.000273982	0.0553786	0.258194	0.461009	0.000239734	0.00339053	0.318996	0.475556	0.0344086	0.0157706	0.0118996	0.122581	0.00544803	0.00114695	0.00530466	0.00645161	0.00243728
DIPPA_03742.mRNA.1	0.138687	0.220995	0.145044	0.121121	0.119866	0.0761188	0.0337934	0.0377248	0.0232539	0.0388122	0.0445839	0.186819	0.278819	0.0905304	0.0957981	0.0434889	0.0735024	0.0330761	0.0516967	0.0227857	0.0178856	0.105598	0.140578	0.220864	0.16627	0.10836	0.104009	0.0453745	0.0372941	0.0452709	0.0435098	0.0430954	0.0453745
DIPPA_03756.mRNA.1	0.16426	0.382515	0.043756	0.0452437	0.0270412	0.0165398	0.0546075	0.0682594	0.178262	0.0195152	0	0.249945	0.179491	0.180819	0.0392475	0.0165253	0.0347473	0.0101807	0.040059	0.138842	0.0168204	0.0933235	0.231473	0.261563	0.173224	0.0694317	0.0240927	0.0231778	0.00701433	0.0428993	0.142015	0.0251093	0
DIPPA_03763.mRNA.1	0.207051	0.142703	0.116211	0.0897195	0	0	0	0.0439393	0.0803954	0.116851	0.203129	0.399206	0.419293	0	0	0	0	0	0	0	0.181501	0	0.358058	0.31135	0.195846	0.0803416	0	0	0	0.0544046	0	0	0
DIPPA_03783.mRNA.1	0.236226	0.318459	0.101864	0.060706	0.0367865	0.0294457	0.0286209	0.0343946	0.0328275	0.0613659	0.0593039	0.260415	0.345805	0.107009	0.0841066	0.021619	0.0235933	0.0308983	0.0254689	0.0169793	0.034847	0.0492596	0.235779	0.353053	0.135002	0.0814372	0.0279674	0.0275882	0.0239856	0.0218051	0.0251232	0.0300531	0.0382063
DIPPA_03786.mRNA.1	0.201419	0.176035	0.0576271	0.0656681	0.0588096	0.0413875	0.0366575	0.0615688	0.0133228	0.0659834	0.221521	0.253333	0.305354	0.0641414	0.0284848	0.0278788	0.0351515	0.0219192	0.0859596	0.0113131	0.0308081	0.135657	0.260376	0.387363	0.0493496	0.052963	0.0304563	0.046562	0.0397481	0.0186868	0.00474912	0.0291142	0.0806318
DIPPA_03810.mRNA.1	0.0860899	0.0769417	0.144069	0.116321	0.106083	0.1162	0.0657337	0.07676	0.0837271	0.128075	0	0.167156	0.149944	0.110155	0.0703655	0.106409	0.0292599	0.0967905	0.0515339	0.152678	0.0657082	0	0.10754	0.209781	0.120483	0.0668867	0.0577658	0.0581133	0.0617616	0.0542043	0.113794	0.14967	0
DIPPA_03829.mRNA.1	0.174372	0.107052	0.0044738	0.0782914	0.130912	0.111099	0.0581594	0.0195995	0.100873	0.0858543	0.129314	0.102221	0.0642987	0.0700291	0.163654	0.120044	0.0764337	0.0500569	0.0628661	0.0631189	0.0883158	0.138963	0.165692	0.106816	0.0642167	0.178662	0.0303917	0.0790946	0.0340793	0.101857	0.0448881	0.139496	0.0548067
DIPPA_03831.mRNA.4	0.10549	0.0466203	0.0562263	0.0950912	0.0494404	0.0638935	0.0470609	0.0892747	0.0296995	0.167093	0.25011	0.0982236	0.0491922	0.0214613	0.121373	0.0467004	0.073949	0.0881762	0.0626959	0.0269271	0.158669	0.252632	0.128894	0.0433812	0.0496296	0.176738	0.0299027	0.0685531	0.0789074	0.0712309	0.032402	0.166205	0.154155
DIPPA_03833.mRNA.1	0.0637975	0.0362328	0.0504486	0.066788	0.0831275	0.137043	0.165041	0.184458	0.164175	0.0488883	0	0.0526752	0.0567029	0.0359724	0.0152419	0.121935	0.0938203	0.142231	0.203356	0.217808	0.0602567	0	0.0759946	0.0199762	0.0261816	0.0586535	0.0947807	0.0742945	0.101071	0.196532	0.271506	0.0810099	0
DIPPA_03840.mRNA.1	0.0505061	0.0400663	0.317568	0.224244	0.250203	0	0	0.0512821	0.044087	0.0220435	0	0.111844	0.0694429	0.157274	0.116604	0.118442	0.120281	0.0957274	0.0886966	0.0353705	0.05192	0.034397	0.0855966	0.144977	0.204357	0.167632	0.117503	0.0768694	0.0943238	0.0625567	0.0307896	0.0153948	0
DIPPA_03862.mRNA.1	0.353348	0.514394	0	0	0	0	0	0	0	0.132259	0	0.345463	0.654537	0	0	0	0	0	0	0	0	0	0.394993	0.605007	0	0	0	0	0	0	0	0	0
DIPPA_03875.mRNA.1	0.346314	0.653686	0	0	0	0	0	0	0	0	0	0.372461	0.409366	0.218173	0	0	0	0	0	0	0	0	0.327876	0.307895	0.185375	0.101568	0.0677119	0	0	0.00957402	0	0	0
DIPPA_03893.mRNA.1	0.10216	0.0659925	0.0874186	0.0925609	0.0593932	0.0727631	0.0485944	0.0623072	0.0416524	0.188121	0.179037	0.118001	0.0880294	0.0611091	0.121321	0.0420854	0.0541996	0.0677495	0.0479182	0.0520459	0.163317	0.184225	0.118789	0.0884247	0.0788554	0.139216	0.0459146	0.0499632	0.0607287	0.076371	0.0316526	0.202613	0.107471
DIPPA_03897.mRNA.1	0.250177	0.40502	0.126169	0.0343266	0.0418069	0.0654116	0.0363213	0.00723102	0.00876865	0.0103063	0.014462	0.247421	0.288856	0.288007	0.018425	0.0611335	0.0132456	0.0407557	0.00866058	0.0223307	0.0111654	0	0.259407	0.411372	0.106095	0.0549543	0.0626928	0.0344305	0.00773846	0.0190658	0.0294959	0.0147479	0
DIPPA_03958.mRNA.1	0.18178	0.252409	0.132686	0.0672995	0.13552	0.0979739	0.0786342	0.0271323	0.00502975	0.00701332	0.0145225	0.258026	0.326869	0.0385693	0.0861883	0.0173454	0.0721827	0.0676578	0.0843568	0.0198233	0.0112045	0.0177763	0.17237	0.27126	0.144115	0.0476103	0.119072	0.0424732	0.0180717	0.078158	0.0235758	0.00678837	0.0765067
DIPPA_03959.mRNA.1	0.154815	0.196191	0.0260028	0.0852208	0.0579527	0.0204353	0.0201822	0.0173985	0.142478	0.279324	0	0.209716	0.325731	0.177133	0.0285348	0	0	0	0	0.0919234	0.166963	0	0.247966	0.269745	0.0390099	0.0178431	0.0187177	0	0	0	0.126913	0.279804	0
DIPPA_03970.mRNA.1	0.0821958	0.0718366	0.0315616	0.0610901	0.0863588	0.103592	0.109788	0.191693	0.203021	0.0519895	0.00687385	0.0732955	0.0867695	0.0216721	0.0696429	0.12362	0.0861201	0.114042	0.170373	0.183929	0.0705357	0	0.0839089	0.0820422	0.036681	0.0452679	0.0808288	0.0840956	0.12255	0.197872	0.194885	0.0596416	0.012227
DIPPA_03971.mRNA.1	0.323488	0.507032	0	0	0	0	0	0.0392807	0.0364678	0.0336548	0.0600764	0.389482	0.374694	0	0	0	0.041037	0.0313323	0.0353528	0.0393734	0.0427007	0.046028	0.235399	0.325364	0.178632	0.0319011	0	0	0	0	0	0.228704	0
DIPPA_03973.mRNA.1	0.420097	0.579903	0	0	0	0	0	0	0	0	0	0.37041	0.415086	0.214504	0	0	0	0	0	0	0	0	0.414205	0.585795	0	0	0	0	0	0	0	0	0
DIPPA_03983.mRNA.1	0.252227	0.322032	0	0	0	0	0	0	0.0440533	0.381688	0	0.20534	0.317147	0	0	0.371976	0	0	0	0.0703578	0.0351789	0	0.12008	0.34206	0.178128	0.0141952	0	0	0	0.0223067	0.0207134	0.302517	0
DIPPA_03985.mRNA.1	0.118052	0.0243515	0.0508205	0.0942298	0.0497618	0.0619375	0.0344097	0.086289	0.0653785	0.0690842	0.345686	0.0134196	0.00705565	0.0105489	0.0209594	0.846436	0.023	0.0106526	0.0144918	0.00390828	0.0154602	0.0340677	0.119238	0.0316765	0.0378573	0.192119	0.031419	0.0600052	0.0834406	0.0713366	0.0556271	0.0633531	0.253927
DIPPA_03988.mRNA.1	0.1354	0.109724	0.0972157	0.138856	0.0966397	0.0544233	0.0594157	0.0644082	0.0931559	0.150761	0	0.207286	0.288175	0.196727	0.10528	0	0	0	0	0.0883694	0.114163	0	0.280304	0.390897	0.126328	0.076988	0	0	0	0	0.0836556	0.0418278	0
DIPPA_03994.mRNA.1	0.2801	0.59396	0.020968	0	0	0	0	0	0	0.0241329	0.0808387	0.195372	0.234897	0.471552	0.0981785	0	0	0	0	0	0	0	0.288828	0.496634	0.0309255	0.109323	0	0	0	0	0	0	0.0742896
DIPPA_04001.mRNA.1	0.228162	0.389309	0.216993	0.0446762	0.0151239	0.0287701	0.0352455	0.041721	0	0	0	0.184708	0.306416	0.3207	0.029725	0.0670465	0.0284865	0	0	0	0	0.062918	0.289749	0.336997	0.0651191	0.0676869	0.0720008	0.0584429	0	0	0.0150986	0.036668	0.0582375
DIPPA_04008.mRNA.1	0.368256	0.601899	0	0	0	0	0	0	0	0	0.0298445	0.328456	0.508407	0.163137	0	0	0	0	0	0	0	0	0.193511	0.697438	0.0160937	0	0	0	0	0.0233037	0	0	0.0696537
DIPPA_04045.mRNA.1	0.0928354	0.0418584	0.075901	0.0838037	0.0316978	0.0619192	0.0559271	0.0730352	0.049327	0.224142	0.209553	0.0864364	0.0470935	0.0183656	0.108593	0.0577085	0.0644482	0.0641112	0.0629318	0.0549284	0.243639	0.191744	0.123885	0.0527336	0.0222955	0.13387	0.0294688	0.050601	0.0870492	0.0542846	0.0488561	0.269872	0.127084
DIPPA_04046.mRNA.1	0.315824	0.305585	0	0	0.265824	0.0351064	0.0255319	0.0226064	0.0196809	0.00984043	0	0.0290443	0.135764	0.701421	0.0733556	0.0522053	0	0	0	0.00547374	0.00273687	0	0.311672	0.453928	0.137245	0.0599741	0	0	0	0.0158422	0.0142257	0.00711283	0
DIPPA_04047.mRNA.1	0.134102	0.0320412	0.0426925	0.0873057	0.0412956	0.0858215	0.0489785	0.0898376	0.0281998	0.113585	0.296141	0.114824	0.0458051	0.0486874	0.161876	0.0503233	0.0656695	0.0861572	0.0648906	0.0253174	0.0864688	0.249981	0.131373	0.0382853	0.0494558	0.164025	0.0271148	0.0780027	0.0691235	0.111419	0.0312202	0.101203	0.198778
DIPPA_04057.mRNA.1	0.131532	0.0972832	0.0991303	0.0322481	0.149773	0.130147	0.11968	0.114369	0.0431771	0.0691911	0.0134688	0.0868848	0.136752	0.118627	0.100501	0.0560861	0.0116711	0.142057	0.0938403	0.170999	0.0825818	0	0.172981	0.217128	0.0430861	0.0305635	0.0247267	0.0123103	0.0263186	0.26308	0.0174042	0.192402	0
DIPPA_04058.mRNA.1	0.196494	0.258883	0.0567006	0.0368367	0.0559545	0.056141	0.0327334	0.0235009	0.109018	0.0322671	0.141472	0.22757	0.231609	0.0844794	0.0452958	0.0376555	0.0617769	0.064833	0.0687623	0.0791312	0.0545732	0.0443135	0.151357	0.295053	0.0784221	0.0505156	0.0853278	0.0947876	0.0156087	0.0779491	0.110113	0.0408665	0
DIPPA_04060.mRNA.1	0.253227	0.0850422	0	0	0	0.0166508	0.0460971	0.0755434	0.0165391	0.098117	0.408784	0.138847	0.0298307	0.0757919	0.121753	0.0820764	0.0423999	0.05455	0.0307525	0.0358639	0.0409754	0.347159	0.221996	0.0377431	0.119158	0.200574	0.127702	0.0548295	0.0639464	0.0730634	0.0138986	0.0870896	0
DIPPA_04062.mRNA.1	0.342704	0	0	0	0	0	0	0	0	0.110169	0.547127	0.104739	0.04322	0.111487	0.179755	0.118893	0.0580311	0.0774422	0.0502464	0.0230507	0.050297	0.182838	0.126814	0.0681358	0.0861509	0.172366	0.0681358	0.102107	0.08258	0.0630529	0.0232266	0.0553965	0.152035
DIPPA_04064.mRNA.1	0.0658862	0.0476383	0.0415826	0.0607186	0.0779168	0.105612	0.106661	0.155268	0.161082	0.10214	0.0754945	0.0868253	0.0671546	0.00988106	0.094419	0.0110704	0.116194	0.12333	0.127081	0.201281	0.106953	0.0558097	0.0743501	0.0595321	0.0422877	0.0750433	0.064818	0.0975737	0.0822357	0.204159	0.134922	0.12279	0.0422877
DIPPA_04068.mRNA.1	0.120491	0.0562521	0.118258	0.145053	0.0617485	0.0854517	0.0352971	0.108726	0.00944693	0.0575404	0.201735	0.124323	0.0332784	0.0291971	0.14261	0.0251943	0.0551762	0.115062	0.0605133	0.00839808	0.0704811	0.335766	0.151902	0.0296789	0.0804929	0.193453	0.0404713	0.0994694	0.0913751	0.0626855	0.0109722	0.0564799	0.18302
DIPPA_04069.mRNA.1	0.0496863	0.040987	0.0442493	0.0695107	0.111251	0.1156	0.122794	0.175993	0.187955	0.0789628	0.00301129	0.0615307	0.0602129	0.0171313	0.0715661	0.0546376	0.110897	0.133604	0.205981	0.184997	0.0955905	0.003852	0.0558371	0.0506772	0.0437667	0.0698424	0.113886	0.11665	0.11536	0.159771	0.175343	0.0960103	0.00285635
DIPPA_04070.mRNA.1	0.312891	0.492721	0.0432979	0.0317568	0.0202157	0.0147846	0	0	0.0399789	0.0443539	0	0.229151	0.322878	0.390466	0.0114513	0	0	0	0	0.0276326	0.0184217	0	0.464819	0.504545	0	0	0	0	0	0	0.0204242	0.0102121	0
DIPPA_04074.mRNA.1	0.34001	0.65999	0	0	0	0	0	0	0	0	0	0.792539	0.207461	0	0	0	0	0	0	0	0	0	0.432592	0.567408	0	0	0	0	0	0	0	0	0
DIPPA_04082.mRNA.1	0.126618	0.133008	0.117875	0.114512	0.149823	0.0844123	0.0751639	0.0746595	0.0916428	0.0248865	0.00739869	0.0191514	0.0558793	0.882918	0.00214194	0.00236243	0.00258292	0.00516584	0.00629981	0.0220493	0.00144896	0	0.115778	0.207151	0.136776	0.0397276	0.106129	0.135641	0.0368899	0.061294	0.133655	0.026958	0
DIPPA_04091.mRNA.1	0.221984	0.0876897	0.123307	0.158925	0	0	0.039859	0.0480352	0.0574378	0.101896	0.160867	0.165581	0.121477	0.122079	0.122681	0.144843	0	0	0.0505062	0.0240219	0.0424624	0.206347	0.237234	0.148024	0.128951	0.109878	0	0	0.074848	0.0674012	0.0239362	0.0778875	0.131839
DIPPA_04109.mRNA.1	0.132255	0.124591	0.0712695	0.10114	0.0847635	0.0814228	0.064981	0.0464431	0.0478842	0.112538	0.132713	0.258194	0.213295	0.0250694	0.145895	0.0400699	0.03483	0.0366793	0.0588719	0.0311312	0.0389397	0.117025	0.272067	0.257546	0.0697023	0.103724	0.0451198	0.0423193	0.0353698	0.0520693	0.0385852	0.0317394	0.0517581
DIPPA_04118.mRNA.1	0.0914861	0.609033	0.0242295	0.0454684	0.0344217	0.0281965	0.0198352	0.0314312	0.0300885	0.0712847	0.0145255	0.364944	0.373727	0.139026	0.00392413	0.0120527	0.0201813	0.0162571	0.0308325	0.032888	0.0061665	0	0.51593	0.148179	0.0407672	0.0252276	0.0245124	0.0369961	0.0447334	0.0371261	0.0240572	0.0472692	0.0552016
DIPPA_04119.mRNA.1	0.159875	0.0636024	0.0100791	0.117126	0.0120775	0.0577809	0.0564775	0.0883656	0.0291945	0.0795899	0.325832	0.295343	0.100814	0.0819765	0.063139	0.00946611	0.0260318	0.0413669	0.0820712	0.0172283	0.0464786	0.236085	0.447647	0.162257	0.0142078	0.0716565	0.00813343	0.0176053	0.0681561	0.0672295	0.0130753	0.0411819	0.08885
DIPPA_04140.mRNA.1	0.0720567	0.0445367	0.0434783	0.0453509	0.0712425	0.148429	0.115698	0.127911	0.10951	0.115861	0.105927	0.0865022	0.0573461	0.0648107	0.0970405	0.0595416	0.0659524	0.115922	0.0869412	0.205761	0.0969527	0.06323	0.0627199	0.0573145	0.0337194	0.0787645	0.0706135	0.0890605	0.0931789	0.179837	0.145774	0.136765	0.0522523
DIPPA_04157.mRNA.1	0	0.825257	0.174743	0	0	0	0	0	0	0	0	0.150438	0.234285	0.501839	0	0	0	0	0	0.0756248	0.0378124	0	0.284808	0.715192	0	0	0	0	0	0	0	0	0
DIPPA_04159.mRNA.1	0.182825	0.328848	0.0709669	0.04907	0.0271732	0.0307347	0.0091017	0.00870597	0.0775623	0.190344	0.0246669	0.0664542	0.0861681	0.472146	0.250723	0.0292991	0.0155142	0.00172929	0.00306332	0.0253959	0.0181329	0.0313743	0.258525	0.269677	0.0660024	0.0400402	0.00713045	0.0257793	0.0362922	0.046805	0.0681964	0.181552	0
DIPPA_04170.mRNA.1	0.182209	0.0102224	0.0385581	0.0864419	0.0243902	0.0565818	0.0352403	0.0921808	0.0322812	0.0810617	0.360832	0.256551	0.0455131	0.0740418	0.10257	0.0725883	0.0426062	0.120842	0.0420248	0.00315601	0.0648644	0.175242	0.283238	0.0753831	0.0091954	0.189176	0.00929119	0.0493295	0.066092	0.0782567	0.0310345	0.0215517	0.187452
DIPPA_04189.mRNA.1	0.166919	0.300387	0.156917	0.0576567	0.0511851	0.0396705	0.040427	0.0848882	0.0653051	0.0297529	0.00689192	0.23274	0.2455	0.130465	0.0586548	0.0767557	0.0340257	0.0391691	0.0790307	0.0534125	0.0357072	0.0145401	0.189699	0.284496	0.118682	0.0753892	0.0854127	0.0552357	0.0363617	0.0443591	0.0591811	0.0310301	0.0201536
DIPPA_04208.mRNA.1	0.276895	0.395806	0.0317791	0.0299557	0.0281323	0.0330815	0.0368586	0.0648606	0.0304767	0.0153686	0.0567856	0.153236	0.329384	0.149771	0.0644909	0.0667263	0.123393	0.0594613	0.0136359	0.0156477	0.0242539	0	0.129403	0.408546	0.0821934	0.0536255	0.154703	0.0665779	0.0188839	0.0206997	0.0435783	0.0217891	0
DIPPA_04228.mRNA.1	0.221465	0.230245	0.0893723	0.0866204	0.0381339	0.0875377	0	0	0	0.106277	0.140349	0.103255	0.0636519	0.093028	0.122404	0.092084	0.0617639	0.071968	0.0363661	0.018655	0.0557404	0.281084	0.102194	0.107297	0.0495322	0.170709	0.117061	0.0634121	0.0696717	0.0759313	0.0329308	0.0683109	0.142949
DIPPA_04229.mRNA.1	0.121267	0.170375	0.0678159	0.0394201	0.0210463	0.0192423	0.0289971	0.0245206	0.0303334	0.44852	0.0284626	0.216623	0.278175	0.0961205	0.0260078	0.0618769	0.0117035	0.0169051	0.0370611	0.0481144	0.167208	0.0402037	0.167962	0.274695	0.032094	0.0615057	0.027377	0.0312616	0.0252497	0.0225675	0.0316315	0.2931	0.0325564
DIPPA_04238.mRNA.1	0.0686075	0.0556082	0.123855	0.192101	0.0397202	0.043963	0.143128	0.242293	0.0337621	0.0569623	0	0.0882825	0.0493944	0.0512914	0.0531884	0.0726689	0.0921494	0.0513644	0.130016	0.17372	0.0701153	0.16781	0.148817	0.0659946	0.0500969	0.0601784	0.0332687	0.0931369	0.105312	0.117487	0.193098	0.104924	0.0276851
DIPPA_04253.mRNA.1	0.196986	0.293695	0.0507166	0.0166955	0.032236	0.00976532	0.00834777	0.00693022	0.232688	0.128209	0.0237308	0.132622	0.342149	0.0701562	0.0379816	0.14557	0.253159	0.018363	0	0	0	0	0.046482	0.12913	0.131375	0.101338	0.139507	0.11044	0.0866531	0.0115902	0.162323	0.0811614	0
DIPPA_04264.mRNA.1	0.0469814	0.0205402	0.113482	0.0348389	0.0526555	0.0669542	0.0223559	0.142192	0.427826	0.04335	0.0288243	0.0231419	0.0218355	0.0161433	0.014557	0.0430644	0.0715719	0.0650399	0.0419913	0.141837	0.025848	0.534969	0.0454163	0.0255155	0.0873702	0.149225	0.0537759	0.110733	0.121214	0.0497832	0.166256	0.0307558	0.159955
DIPPA_04265.mRNA.1	0.194114	0.442312	0.056588	0.0557536	0.10286	0.0226807	0.0465751	0.0704695	0.005765	0.0028825	0	0.29415	0.284464	0.150729	0.0169931	0	0	0.0620247	0.0546327	0.080972	0.0456689	0.0103658	0.16481	0.304892	0.230778	0.129051	0.032443	0.031722	0.0298475	0.027973	0.0254857	0.0229985	0
DIPPA_04267.mRNA.1	0.198192	0.239137	0.0193743	0.111965	0.113937	0.115908	0.081693	0.0474782	0.0128411	0.0594745	0	0.166896	0.474934	0.19769	0.0709376	0	0	0.0272202	0.0384016	0.0159472	0.0079736	0	0.229951	0.433044	0.245341	0.0576386	0	0	0	0	0	0	0.0340249
DIPPA_04271.mRNA.1	0.226611	0.304036	0	0	0.0690631	0.0743959	0	0	0.0301534	0.29574	0	0.194462	0.257301	0.155403	0.0535044	0.0452388	0.0369733	0.0564768	0.0759804	0.0668805	0.0577806	0	0.154511	0.256349	0	0	0.0855145	0	0	0.0790766	0.167875	0.256674	0
DIPPA_04277.mRNA.1	0.119427	0.0306832	0.00686557	0.0853534	0.0364469	0.0603492	0.0563655	0.0590778	0.0278013	0.103746	0.413884	0.0797101	0.0325728	0.092194	0.151815	0.110848	0.0698809	0.0711006	0.0642129	0.0154255	0.0575405	0.254699	0.147074	0.0328327	0.00921802	0.197204	0.0042465	0.0505438	0.0978767	0.0973589	0.0211289	0.0867944	0.255722
DIPPA_04294.mRNA.1	0.057684	0.0637651	0.0703675	0.013726	0.0367475	0.03501	0.0248458	0.00625489	0.154635	0.52654	0.0104248	0.0627023	0.0395631	0.0182039	0.0423139	0.0348706	0.0185275	0.00679612	0.0436893	0.238916	0.483172	0.011246	0.0516731	0.0683026	0.0472115	0.0111945	0.0275806	0.017684	0.0157777	0.0138714	0.146015	0.60069	0
DIPPA_04296.mRNA.1	0.169741	0.311609	0.123016	0.0711351	0.0599372	0.0759687	0.0509144	0.048417	0.0275518	0.0507532	0.0109563	0.265003	0.348641	0.0892956	0.0488075	0.0814199	0.0266223	0.027066	0.0347199	0.0509151	0.0113145	0.0161952	0.21838	0.31703	0.122411	0.0836723	0.0678624	0.0424371	0.0216346	0.0626849	0.0527922	0.0110947	0
DIPPA_04312.mRNA.1	0.138508	0.0317549	0.0799477	0.076959	0.0337163	0.0636033	0.0522088	0.0807883	0.0208275	0.105165	0.316522	0.101489	0.042762	0.42841	0.0655534	0.0357667	0.0300124	0.0544398	0.0126368	0.0132009	0.0494189	0.166309	0.22159	0.0894656	0.0811708	0.182723	0.0401706	0.0484655	0.0419481	0.0853182	0.0182486	0.0764309	0.114469
DIPPA_04314.mRNA.1	0.0737571	0.0830481	0.0582722	0.0656887	0.0851671	0.177588	0.0545232	0.22445	0.0645477	0.107824	0.00513447	0.10794	0.103389	0.0749443	0.0465001	0.0603512	0.0742023	0.186099	0.15998	0.18135	0.00524363	0	0.0601427	0.0583588	0.0634557	0.102616	0.1456	0.16174	0.080615	0.197418	0.0576792	0.0687224	0.00365273
DIPPA_04328.mRNA.1	0.167684	0.0490095	0.0320158	0.101305	0.0399024	0.0865646	0.0248803	0.128251	0.0265703	0.10891	0.234908	0.163473	0.0522328	0.0437823	0.122678	0.0225104	0.0705908	0.0973264	0.0780943	0.0268813	0.0734319	0.248998	0.176364	0.058529	0.0552486	0.171271	0.0237396	0.0836499	0.0760532	0.0997928	0.023308	0.0864986	0.145546
DIPPA_04329.mRNA.1	0.171515	0	0	0	0.116173	0.101759	0.128273	0	0	0	0.48228	0.16303	0	0	0	0	0.187977	0	0	0	0.211703	0.43729	0.196698	0	0	0.308337	0	0	0.154007	0	0	0	0.340959
DIPPA_04344.mRNA.1	0.0400518	0.0241108	0.0562917	0.0694431	0.140679	0.123543	0.107502	0.193783	0.215403	0.0268008	0.00239115	0.0437718	0.0230187	0.0493452	0.0756718	0.0829217	0.140378	0.167203	0.213512	0.175993	0.0203	0.00788436	0.0357673	0.0175347	0.0207625	0.0831371	0.116898	0.13958	0.134084	0.174998	0.247143	0.023903	0.00619384
DIPPA_04346.mRNA.1	0.187289	0.317176	0.0352668	0.0595033	0.0322653	0.0613041	0.0263375	0.0960456	0.0880918	0.0724094	0.0243115	0.29148	0.284312	0.141388	0.0127992	0.0256837	0.0385682	0.026537	0.0813175	0.0652758	0.0326379	0	0.251975	0.359161	0.0403159	0.0274265	0.0470999	0.0204487	0.0131802	0.0963318	0.0696807	0.0480205	0.0263604
DIPPA_04354.mRNA.1	0.353376	0.646624	0	0	0	0	0	0	0	0	0	0.102679	0.106267	0.791055	0	0	0	0	0	0	0	0	0.287588	0.333333	0.379079	0	0	0	0	0	0	0	0
DIPPA_04356.mRNA.1	0.192972	0.294624	0.117084	0.105733	0.129966	0.0633888	0.0238505	0.0255723	0.0272942	0.0195141	0	0.118789	0.10322	0.0362551	0.0506149	0.59963	0.0179854	0.0268003	0.00981019	0.0137201	0.00518945	0.0179854	0.252596	0.243044	0.121598	0.113714	0.0864226	0.0618604	0.0253203	0.0397241	0.0371465	0.0185733	0
DIPPA_04359.mRNA.1	0.0440317	0.0481947	0.0950284	0.0991914	0.132175	0.108318	0.0933472	0.145064	0.162597	0.0706108	0.00144104	0.0789337	0.0674172	0.0182453	0.120083	0.0226449	0.161102	0.210274	0.169125	0.121506	0.0119048	0.0187629	0.0581337	0.0364383	0.0721226	0.103786	0.159658	0.153376	0.11476	0.159826	0.127911	0.0133188	0.000670129
DIPPA_04372.mRNA.1	0.0384402	0.0390886	0.132086	0.114024	0.147277	0.0701186	0.145146	0.0984624	0.072249	0.0788255	0.0642831	0.0440187	0.0231776	0.165514	0.0608411	0.12243	0.081028	0.0830841	0.143271	0.121589	0.0562617	0.098785	0.102431	0.0349914	0.0396704	0.0817821	0.115349	0.100804	0.0812735	0.125725	0.140474	0.0664225	0.111077
DIPPA_04398.mRNA.1	0.107208	0.155815	0.292247	0.174743	0.143474	0.0568595	0.0315718	0.0121896	0.00794973	0.0138552	0.00408843	0.223513	0.208891	0.13591	0.258894	0.078073	0.0249364	0.0259808	0.0110973	0.0137085	0.0109015	0.00809452	0.137736	0.153539	0.295933	0.154288	0.148216	0.0351826	0.0111453	0.0108126	0.010064	0.0102304	0.0328537
DIPPA_04401.mRNA.1	0.171212	0.15575	0.114872	0.109231	0.0800319	0.0441303	0.0608534	0.0775765	0.0112151	0.0621143	0.113013	0.265521	0.132557	0.458775	0.114307	0	0	0	0	0	0.0148281	0.0140134	0.220594	0.132973	0.248589	0.157421	0.0651332	0.0419913	0.0761443	0.00494565	0.0132506	0.0174031	0.0215555
DIPPA_04404.mRNA.1	0.340767	0.335975	0	0	0	0	0	0.0788795	0	0	0.244379	0.236211	0.164233	0	0	0	0	0.108554	0.104055	0.0995567	0.0453775	0.242013	0.499264	0	0	0.274752	0	0	0	0	0	0	0.225985
DIPPA_04408.mRNA.1	0	0.0606126	0	0	0	0.160732	0.0346358	0.105639	0.176642	0.212577	0.249161	0.0290561	0.216885	0.404714	0.0543198	0	0	0	0	0.196683	0.0983415	0	0	0	0	0	0.0286114	0.0572227	0.090378	0.123533	0.550057	0.150197	0
DIPPA_04410.mRNA.1	0.235005	0.239495	0.0371799	0.0658716	0.0574535	0.0561207	0.0387934	0.0476324	0.0359172	0.10235	0.084181	0.362395	0.308857	0.0478971	0.0416625	0.0653142	0.0287976	0.0238496	0.0194953	0.0240475	0.0318654	0.0458189	0.28611	0.388182	0.038572	0.0564218	0.0431883	0.0314936	0.0308781	0.0404185	0.022261	0.0369307	0.0255437
DIPPA_04419.mRNA.1	0.494362	0.505638	0	0	0	0	0	0	0	0	0	0.28726	0.374868	0.23758	0.100292	0	0	0	0	0	0	0	0.322491	0.677509	0	0	0	0	0	0	0	0	0
DIPPA_04427.mRNA.1	0.266753	0.479114	0.195332	0.0588	0	0	0	0	0	0	0	0.266656	0.337639	0.188868	0.0400962	0.166741	0	0	0	0	0	0	0.221253	0.402204	0.169683	0.0564238	0.0321599	0	0	0	0	0.118276	0
DIPPA_04438.mRNA.1	0.216861	0.119976	0.0755983	0.0312207	0.0360794	0.0509922	0.0514492	0.0519062	0.0603007	0.0686951	0.236921	0.353521	0.34936	0.0430729	0.117584	0.0680382	0	0	0	0.0155648	0.0528587	0	0.294244	0.434694	0	0	0	0	0	0.0999661	0.090354	0.0807418	0
DIPPA_04439.mRNA.2	0.0575333	0.048085	0.621815	0.222288	0.033997	0	0	0.0162814	0	0	0	0.08221	0.156931	0.274755	0.392578	0.0462639	0.017141	0.013979	0.0161425	0	0	0	0.0220078	0.0455334	0.60863	0.270056	0.0408716	0	0	0.0129011	0	0	0
DIPPA_04440.mRNA.1	0.04363	0.0250145	0.0270922	0.0522729	0.0972326	0.145267	0.140115	0.164464	0.209757	0.0942408	0.000914153	0.0455908	0.0290123	0.0262787	0.0630511	0.0960317	0.0715168	0.114286	0.17522	0.276102	0.0977954	0.00511464	0.0470534	0.0268213	0.0253364	0.0617169	0.0823202	0.0893735	0.0930858	0.198979	0.244455	0.126775	0.00408353
DIPPA_04444.mRNA.4	0.113242	0.0746575	0.046347	0.190715	0.15274	0.0703957	0.0643836	0.0822679	0.108143	0.0860731	0.011035	0.106262	0.123759	0.118577	0.113395	0.112487	0.111578	0.0891685	0.0763148	0.0356674	0.0791413	0.0336485	0.156261	0.189599	0.0987999	0.172263	0.130925	0.0646139	0.0193963	0.0478846	0.0677658	0.0524912	0
DIPPA_04447.mRNA.1	0.0701736	0.0743693	0.0554885	0.0490901	0.0662925	0.271726	0.155662	0.0286883	0.0172549	0.202654	0.00860125	0.106814	0.153353	0.133743	0.123893	0.259895	0.0155431	0.0255738	0.0232243	0.12796	0.0171697	0.0128321	0.0636172	0.144322	0.0494217	0.0462671	0.0789958	0.0537592	0.0385121	0.233307	0.152603	0.103707	0.035489
DIPPA_04454.mRNA.1	0.262772	0.500181	0.0564312	0.0186594	0.045471	0.0167572	0.0355978	0.0544384	0	0	0.00969203	0.259284	0.353586	0.0296376	0.0195788	0.24689	0.0343976	0.00565809	0.00785846	0.0100588	0.0143698	0.0186807	0.22236	0.406696	0.146828	0.0929944	0.0273817	0.0121926	0.0285183	0.0185989	0.00661294	0.0244885	0.0133292
DIPPA_04459.mRNA.1	0.181637	0.174886	0.0675754	0.0674468	0.0568379	0.0683469	0.0639748	0.05208	0.0298978	0.0912364	0.146081	0.299452	0.410692	0.0308941	0.0518768	0.0149726	0.0301561	0.0666385	0.0172923	0.0201392	0.0266765	0.0312105	0.245197	0.365161	0.0370623	0.0718814	0.0204818	0.0626158	0.0130693	0.054033	0.0122891	0.0667122	0.0514971
DIPPA_04461.mRNA.1	0	0	0	0	0	0	0.0635429	0.127086	0.146057	0.165029	0.498286	0.14753	0	0	0.212789	0.137028	0.0612658	0.0586401	0.0450741	0.0475357	0.0499973	0.24014	0.307826	0.133559	0.150678	0.167797	0	0	0	0.0575103	0	0	0.182629
DIPPA_04462.mRNA.1	0	0	0	0.0434067	0.0868135	0.143471	0.126199	0.320387	0.164671	0.115051	0	0.0718548	0.040658	0.0664848	0.0450051	0.0708319	0.0966587	0.126151	0.167746	0.237726	0.0768837	0	0.0540762	0.0424416	0.0485866	0.081442	0.103482	0.131913	0.121344	0.205981	0.113724	0.0970094	0
DIPPA_04466.mRNA.1	0.370736	0.362081	0.0198554	0.0240301	0.0231137	0.0156807	0.00397108	0.0106914	0.00346197	0.0280012	0.138377	0.389066	0.476003	0.00941071	0.0149675	0.0143401	0.011965	0.00958996	0.00582568	0.0181044	0.0194488	0.0312794	0.318286	0.553235	0.0266054	0.0151611	0.0100259	0.00489069	0.00860762	0.019954	0.0158458	0.00577102	0.0216169
DIPPA_04467.mRNA.1	0.126685	0.0345771	0.0416097	0.0871264	0.0387771	0.0820473	0.0443446	0.0763821	0.0231491	0.109006	0.336296	0.10619	0.0535353	0.0750198	0.167386	0.0389187	0.0664788	0.0785419	0.0638373	0.0151448	0.131373	0.203575	0.150296	0.0431875	0.031244	0.15966	0.019205	0.0561819	0.0831263	0.0992738	0.0233136	0.104911	0.229601
DIPPA_04469.mRNA.1	0.251839	0.26071	0	0	0	0	0	0	0	0.101363	0.386088	0.194898	0.204686	0.191893	0.1791	0	0	0	0	0	0	0.229424	0.361618	0.320403	0	0	0	0	0	0	0	0	0.317979
DIPPA_04470.mRNA.1	0.234671	0.175576	0	0	0	0.120154	0.0537148	0.0269855	0.0484202	0.23655	0.103928	0.133836	0.142582	0.203717	0.264852	0	0	0	0	0.127737	0.127276	0	0.167725	0.200852	0	0	0	0	0	0.1722	0.112009	0.17321	0.174004
DIPPA_04478.mRNA.1	0.227979	0.606218	0	0	0.111399	0	0	0.0544041	0	0	0	0.291367	0.708633	0	0	0	0	0	0	0	0	0	0.374302	0.438547	0	0	0	0.111732	0	0	0.0502793	0.0251397	0
DIPPA_04479.mRNA.1	0.237153	0.0102244	0.0439517	0.15642	0.103572	0.0273536	0.0434205	0.173815	0.0657283	0.0320011	0.10636	0.110867	0.0762036	0.0210912	0.158184	0.107015	0.0558459	0.0868409	0.0612563	0.0087116	0.096928	0.217056	0.249949	0.0403701	0.0516575	0.226968	0.0123043	0.0641651	0.0485052	0.0247102	0.0445394	0.0279642	0.208867
DIPPA_04483.mRNA.1	0.158333	0.0484375	0.0153125	0.0478125	0.0347917	0.0422917	0.045625	0.0247917	0.01125	0.347083	0.224271	0.059889	0.0885919	0.109115	0.129638	0.0461583	0.045428	0.0747152	0.0178206	0.0279725	0.246056	0.154616	0.0981235	0.0479458	0.0481938	0.147309	0.0884517	0.0295941	0.00851451	0.0631562	0.0101678	0.372158	0.0863851
DIPPA_04488.mRNA.1	0.253646	0.412544	0	0	0	0	0	0	0.0995139	0.234296	0	0.186664	0.270143	0.475718	0	0	0	0	0	0.044983	0.0224915	0	0.237613	0.442158	0	0	0	0	0	0	0.0965397	0.22369	0
DIPPA_04500.mRNA.1	0.11351	0.0755215	0.0918284	0.0877289	0.0456409	0.103398	0.0543864	0.107497	0.0332513	0.0947436	0.192493	0.128355	0.0682209	0.0306263	0.116053	0.0490365	0.0609945	0.118892	0.0554026	0.0637474	0.0906745	0.217997	0.103022	0.0586378	0.101827	0.161659	0.0635029	0.0905599	0.0737453	0.0751963	0.0269717	0.101997	0.142882
DIPPA_04502.mRNA.1	0.273695	0.420836	0.111482	0.0421846	0.0313083	0.0165475	0.01445	0.0233841	0.0185674	0.0324736	0.0150715	0.33765	0.454209	0.0643437	0.021071	0.039778	0.0128482	0.0112036	0.0208655	0.0160345	0.015829	0.00616713	0.263972	0.452661	0.0804433	0.0444253	0.0265597	0.016146	0.0344893	0.0148084	0.0373555	0.0280883	0.00105092
DIPPA_04508.mRNA.1	0.0954374	0.094588	0.0741415	0.0644946	0.0529669	0.108725	0.134814	0.0191118	0.0401044	0.314768	0.000849411	0.112113	0.147723	0.18561	0.119672	0.103097	0.0522769	0.0982696	0.0136612	0.125683	0.040255	0.00163934	0.13292	0.218186	0.0720162	0.075008	0.024789	0.0562026	0.0576985	0.053104	0.0429533	0.266375	0.000747943
DIPPA_04511.mRNA.1	0.109335	0.113479	0.142567	0.172417	0.24759	0.0744123	0.0647725	0.0335701	0.0330627	0.00879418	0	0.106028	0.142284	0.132937	0.20913	0.0750602	0.0891281	0.0902611	0.0830855	0.0357834	0.0240287	0.012274	0.114956	0.142928	0.169998	0.129393	0.175863	0.0649673	0.0696594	0.0595533	0.0364539	0.0242274	0.0120009
DIPPA_04515.mRNA.1	0.323495	0.443329	0.0596222	0.117965	0.0555884	0	0	0	0	0	0	0.244541	0.404766	0.25182	0.0988735	0	0	0	0	0	0	0	0.259067	0.424164	0.161564	0.0800754	0.0628827	0	0	0.0122468	0	0	0
DIPPA_04517.mRNA.1	0.130713	0.0856354	0.0171396	0.0480286	0.0227273	0.0288172	0.020216	0.0356605	0.017328	0.0463335	0.547401	0.211255	0.168168	0.045501	0.115238	0.028972	0.0400223	0.0675086	0.0476367	0.0117931	0.0780945	0.185811	0.225467	0.173717	0.0423019	0.139145	0.0239425	0.0486365	0.0464892	0.0572257	0.0381147	0.0392957	0.165665
DIPPA_04524.mRNA.1	0.179113	0.114266	0.0858734	0.0574809	0.0487805	0.0889765	0.0538267	0.0451843	0.0574809	0.0697776	0.19924	0.249953	0.225815	0.201989	0.108186	0.0368332	0.0154462	0.0460884	0.027578	0.0243887	0.0528422	0.0108811	0.212827	0.301706	0.0207543	0.0156137	0.0104732	0	0	0.160653	0.14038	0.120106	0.0174874
DIPPA_04526.mRNA.1	0.265718	0.36126	0.159818	0.124341	0.0888631	0	0	0	0	0	0	0.130112	0.159018	0.122727	0.0864367	0.0984984	0.11056	0.117171	0	0	0.105285	0.0701902	0.104726	0.112337	0.111448	0.110559	0.0933783	0.0897781	0.0861778	0.0490589	0.01194	0.0808458	0.149752
DIPPA_04528.mRNA.1	0.0843753	0.0189562	0.0346858	0.0753408	0.0379124	0.053884	0.0567073	0.05582	0.0174236	0.270549	0.294345	0.0804648	0.0493622	0.0228027	0.135768	0.0290058	0.0494496	0.02953	0.0490128	0.0371309	0.360737	0.156736	0.107365	0.0459749	0.0217254	0.0956459	0.0107275	0.0279456	0.0398449	0.0407464	0.0292076	0.440097	0.140719
DIPPA_04530.mRNA.1	0.160317	0.0288361	0.0125084	0.0945288	0.0327509	0.0559534	0.0518476	0.0869856	0.0299819	0.0848849	0.361406	0.0769755	0.0490189	0.0068187	0.16077	0.00719751	0.0872036	0.0862187	0.0816729	0.0200015	0.0954618	0.328661	0.164152	0.0382389	0.0296043	0.210362	0.0120505	0.0686023	0.0649018	0.0725875	0.0296992	0.075529	0.234273
DIPPA_04535.mRNA.1	0.149438	0.2071	0	0	0.196686	0.138409	0.0963423	0.0542759	0.105166	0.052583	0	0.28873	0.237711	0	0	0	0.259044	0	0	0.14301	0.0715052	0	0.224601	0.212764	0.19596	0.179155	0	0	0	0	0.125014	0.0625069	0
DIPPA_04539.mRNA.1	0.159055	0.0372312	0.0309223	0.0486049	0.025502	0.0256798	0.0200817	0.0350986	0.0467389	0.44171	0.129376	0.0654074	0.0363722	0.0585389	0.0561193	0.0561193	0.0613487	0.0395723	0.0428505	0.0559632	0.447393	0.0803153	0.0760043	0.034202	0.0260586	0.0720232	0.0132103	0.0264206	0.0451502	0.0296779	0.0252443	0.583786	0.0682229
DIPPA_04543.mRNA.1	0.0169054	0.017614	0.0163486	0.0331022	0.0506656	0.474768	0.239611	0.00445412	0.0207521	0.0488434	0.0769348	0.0389894	0.0326032	0	0	0.0216234	0.168394	0.148227	0.0733852	0.112767	0.152148	0.251863	0.0337879	0.0922009	0.150614	0.114607	0.154408	0.132002	0.047389	0.0060131	0.0353628	0.0896596	0.143956
DIPPA_04546.mRNA.1	0.0665841	0.0839323	0.0666667	0.0626188	0.106898	0.137629	0.12152	0.173895	0.133829	0.04114	0.00528707	0.0916092	0.0926226	0.0413458	0.0698216	0.141366	0.101034	0.134982	0.151905	0.131334	0.0394203	0.0045602	0.074184	0.0841061	0.0626855	0.0812315	0.129822	0.125742	0.119251	0.161257	0.136591	0.0217915	0.00333828
DIPPA_04553.mRNA.1	0.244741	0.34642	0	0	0	0	0	0.0120467	0.0318332	0.272205	0.0927533	0.276582	0.45225	0.180605	0	0	0	0	0	0.0603751	0.0301875	0	0.236793	0.381603	0	0	0	0	0	0.0936591	0.0328071	0.255137	0
DIPPA_04560.mRNA.1	0.109904	0.0277298	0.0457085	0.100356	0.038903	0.0754698	0.0353479	0.0924327	0.055358	0.100965	0.317826	0.109959	0.0371243	0.0668049	0.1142	0.0475832	0.0778291	0.0946952	0.102233	0.0181852	0.0840479	0.247338	0.152471	0.0504445	0.0376266	0.175625	0.0116808	0.0757701	0.0923093	0.0680174	0.0601613	0.1135	0.162394
DIPPA_04562.mRNA.1	0.239758	0.377173	0.0688587	0.0581255	0.0244898	0.0400605	0.014966	0.0359788	0.0254724	0.0972033	0.0179138	0.262937	0.41804	0.143101	0.0336057	0.0601948	0	0	0	0.0137562	0.0273739	0.0409916	0.219432	0.455766	0.116766	0.0847016	0.0622948	0	0	0	0.0300367	0.0310025	0
DIPPA_04565.mRNA.1	0.122007	0.0370633	0.021901	0.094875	0.0437134	0.0659691	0.0592304	0.106491	0.0274871	0.0916829	0.32958	0.0980018	0.0461819	0.0237128	0.144267	0.039466	0.0814195	0.0954316	0.0654175	0.0245419	0.0635934	0.317967	0.14963	0.0438226	0.0532207	0.163675	0.0286167	0.0720169	0.0778247	0.0785639	0.0273495	0.0780359	0.227244
DIPPA_04571.mRNA.1	0.0759364	0.0609837	0.109873	0.0797479	0.069926	0.141831	0.0852452	0.101004	0.180092	0.0635491	0.0318112	0.0602619	0.0595457	0.199918	0.0624105	0.128811	0.0861469	0.0951504	0.117557	0.114487	0.0516677	0.0240434	0.107351	0.077147	0.0604076	0.0533721	0.06623	0.0557982	0.199175	0.147865	0.152111	0.0805434	0
DIPPA_04581.mRNA.1	0.0506921	0.028422	0.153491	0.107475	0.101323	0.126361	0.0749923	0.0697631	0.0458321	0.141249	0.1004	0.065554	0.0144529	0.324157	0.152185	0.0523056	0.0696834	0.0961803	0.0246043	0.0439608	0.0265829	0.130334	0.05926	0.0510152	0.143461	0.221787	0.160672	0.101824	0.0674018	0.0397815	0.0325672	0.0598784	0.0623519
DIPPA_04599.mRNA.1	0.104604	0.0559108	0.0918144	0.0852366	0.0476887	0.0676046	0.0569158	0.106523	0.0618491	0.108716	0.213137	0.129443	0.0580695	0.0382599	0.108953	0.0528258	0.0660322	0.0975918	0.0699165	0.0593319	0.108273	0.211303	0.132909	0.0637839	0.058751	0.145337	0.0429334	0.080834	0.0926459	0.0761093	0.0652219	0.108874	0.132601
DIPPA_04615.mRNA.1	0.0920563	0.0649571	0.0893868	0.0576768	0.0512862	0.0448956	0.0273419	0.046918	0.0414981	0.334816	0.149167	0.0866089	0.0729514	0.0587109	0.117588	0.0663724	0.0244004	0.0333944	0.00766156	0.0792805	0.387825	0.0652065	0.112096	0.0927388	0.0368837	0.081953	0.016275	0.0381356	0.0288906	0.0442026	0.042084	0.445012	0.0617296
DIPPA_04617.mRNA.1	0.101805	0.0346362	0.0590758	0.0960589	0.0746136	0.0877236	0.0767986	0.0690297	0.0263009	0.0844865	0.289472	0.107215	0.0492237	0.0452968	0.167215	0.0410959	0.0726027	0.0861187	0.0672146	0.0260274	0.0958904	0.2421	0.121355	0.0385935	0.051994	0.153409	0.0486707	0.0800815	0.0964837	0.0873714	0.0264794	0.113208	0.182354
DIPPA_04618.mRNA.1	0.107575	0.0398036	0.0674207	0.0845169	0.0423461	0.0999474	0.0589164	0.0680344	0.0499737	0.0985446	0.282921	0.0836726	0.0363611	0.025902	0.159975	0.032009	0.0988348	0.0649305	0.0793907	0.0339744	0.157167	0.227783	0.117283	0.0485417	0.0351438	0.137277	0.0353499	0.0495723	0.109038	0.0818304	0.0391631	0.0932701	0.25353
DIPPA_04637.mRNA.1	0.220762	0.171447	0.0579987	0.0667623	0.0301147	0.0556883	0.0374442	0.0376832	0.0379222	0.119025	0.165153	0.27812	0.270927	0.0471786	0.112668	0.0245703	0.0168161	0.0282138	0.0264387	0.0132661	0.035781	0.14602	0.29204	0.33561	0.0687706	0.100565	0.0147197	0.0133066	0.022845	0.030146	0.0102449	0.0448658	0.0668865
DIPPA_04638.mRNA.1	0	0.333333	0.666667	0	0	0	0	0	0	0	0	0.248541	0.285386	0	0	0.466072	0	0	0	0	0	0	0.291368	0.452809	0.150883	0.104941	0	0	0	0	0	0	0
DIPPA_04639.mRNA.1	0.161314	0.176411	0.175679	0.0859182	0.0116205	0.0177509	0.0373319	0.0660628	0.0013725	0.0478543	0.218684	0.0877919	0.111274	0.343963	0.122882	0.055437	0.0349566	0.0347565	0.0370914	0.0345564	0.0320213	0.10527	0.149211	0.198871	0.105888	0.100472	0.06003	0.0444752	0.0800784	0.0639475	0.00506971	0.0546146	0.137343
DIPPA_04640.mRNA.1	0.0555139	0.0659275	0.0834582	0.065478	0.0474978	0.00869044	0.0329637	0.020902	0.0634552	0.474753	0.0813605	0.104751	0.0677838	0.0582753	0.0487667	0.0493943	0.0267683	0.00414235	0.243959	0.0743112	0.255068	0.0667796	0.12877	0.121889	0.0342255	0.0636254	0.043385	0.0231446	0.029668	0.0361914	0.0822126	0.430812	0.00607658
DIPPA_04641.mRNA.1	0.0356194	0.100531	0.0259334	0.0488205	0.0699891	0.0472582	0.0396813	0.0272614	0.0795969	0.486721	0.0385877	0.0839165	0.0115726	0.178315	0.0548335	0.170802	0.0481687	0.0176316	0.0482596	0.0788876	0.293435	0.014178	0.0522331	0.108632	0.010735	0.067134	0.079311	0.0308432	0.0382536	0.0456639	0.0269978	0.526577	0.0136191
DIPPA_04664.mRNA.1	0.377841	0.622159	0	0	0	0	0	0	0	0	0	0.265992	0.341818	0	0	0.39219	0	0	0	0	0	0	0.178829	0.821171	0	0	0	0	0	0	0	0	0
DIPPA_04671.mRNA.1	0.349918	0.650082	0	0	0	0	0	0	0	0	0	0.222985	0.317797	0.350359	0	0	0	0	0	0	0	0.108859	0.396079	0.369623	0.234298	0	0	0	0	0	0	0	0
DIPPA_04703.mRNA.1	0.173068	0.179266	0.0670485	0.136633	0.0891163	0.106583	0	0	0.0583153	0.189971	0	0.091948	0.0944877	0.356071	0.13115	0	0	0.0847198	0.092176	0.0996321	0.049816	0	0.191237	0.155832	0.147254	0.083929	0.0803128	0.0937684	0	0	0.0373392	0.210327	0
DIPPA_04725.mRNA.1	0.178566	0.128296	0.0913647	0.0858134	0.098458	0.0936777	0.0712413	0.0612182	0.0379337	0.0427911	0.11064	0.0724136	0.0580365	0.177924	0.230562	0.128807	0.0270524	0.0593862	0.0463001	0.033214	0.128338	0.0379673	0.101519	0.12241	0.143301	0.202434	0.0516229	0	0	0.0661257	0.0599102	0.252676	0
DIPPA_04735.mRNA.1	0.191139	0.184712	0	0	0.0596552	0.0726599	0.0551187	0.0421896	0.050809	0.178512	0.165205	0.162118	0.129149	0.0914106	0.0536717	0.110588	0.0780738	0.0455593	0.0473115	0.0330986	0.135704	0.113314	0.211099	0.23078	0.0358613	0.10115	0.0312249	0.0725742	0.0617401	0.050906	0.0586649	0.146	0
DIPPA_04743.mRNA.1	0.172523	0.272624	0.190154	0.136438	0.0827224	0.0583923	0.0340622	0	0	0.0530839	0	0.237237	0.315703	0.182214	0.0487261	0.216119	0	0	0	0	0	0	0.247003	0.276929	0.261645	0.14423	0.0268143	0.0120802	0.0144596	0.016839	0	0	0
DIPPA_04744.mRNA.1	0.321631	0.525622	0.0105937	0.0323971	0.0190934	0.0285785	0.0117024	0.00344912	0.0317812	0.0151515	0	0.136546	0.220564	0.0913155	0.0512129	0.461048	0.0166984	0.00663993	0.00920387	0.00289264	0.00387877	0	0.266819	0.248283	0.198015	0.0659688	0.0782903	0.0323847	0.035874	0.0393632	0.00926835	0.0257333	0
DIPPA_04756.mRNA.1	0.24553	0.351521	0.183845	0.0645345	0.0351165	0.0138186	0.0248593	0.0143885	0.0157419	0.0170952	0.0335494	0.352856	0.47599	0.039638	0.0278688	0.0267585	0.0131016	0.00988175	0.00666186	0.0086049	0.0105479	0.0280908	0.293018	0.381334	0.164904	0.051426	0.0361887	0.0151371	0.00912235	0.0148865	0.0206506	0.0046113	0.00872137
DIPPA_04781.mRNA.1	0.114166	0.0966151	0.093272	0.093272	0.0778939	0.0836607	0.0638529	0.0875052	0.0770581	0.110489	0.102215	0.129673	0.129017	0.0746744	0.0868547	0.0783285	0.0784222	0.0866673	0.0733627	0.0661482	0.0626815	0.13417	0.142186	0.144483	0.0691095	0.115774	0.0718238	0.0861259	0.0648293	0.0944775	0.0832028	0.0713018	0.0566865
DIPPA_04794.mRNA.1	0.178274	0.254962	0.151597	0.0778971	0.104147	0.069147	0.0301629	0.0441061	0.0398378	0.0256812	0.0241872	0.245296	0.201837	0.0832082	0.129052	0.0568854	0.0465507	0.0575038	0.0406325	0.044784	0.0211112	0.0731384	0.18458	0.234049	0.126567	0.10245	0.0661793	0.0612419	0.0187049	0.0929548	0.0380744	0.0477592	0.0274402
DIPPA_04797.mRNA.1	0.363711	0.599764	0	0	0	0	0	0	0.0243504	0.0121752	0	0.0285885	0.415936	0.332677	0.042256	0.180543	0	0	0	0	0	0	0.333438	0.666562	0	0	0	0	0	0	0	0	0
DIPPA_04800.mRNA.1	0.221931	0.330163	0.151374	0.0841135	0.0685342	0.0408958	0.0262902	0.027938	0.0146056	0.0171523	0.0170025	0.316663	0.422952	0.035391	0.0732188	0.0268044	0.0291251	0.0263402	0.0165932	0.00905082	0.0283128	0.0155489	0.235859	0.319309	0.143767	0.0799581	0.0820531	0.0433834	0.0273219	0.0253142	0.012919	0.0246159	0.0054993
DIPPA_04809.mRNA.1	0.178588	0.388538	0.100085	0	0	0.065593	0.0788942	0.0738736	0.0688531	0.0455761	0	0.408431	0.386052	0	0	0	0	0	0	0.137011	0.0685056	0	0.267854	0.449708	0.157533	0	0	0	0	0.0353694	0.0596908	0.0298454	0
DIPPA_04811.mRNA.1	0.266959	0.418497	0.131365	0.0613307	0.0401009	0.018383	0.00756467	0.00130145	0.00634456	0.0122824	0.0358712	0.246826	0.367641	0.0901308	0.0576183	0.132551	0.0299154	0.00519431	0.0482878	0.0163524	0.00384763	0.00163524	0.220974	0.352528	0.202809	0.105618	0.0587079	0.0154494	0.00383895	0.00524345	0.0189139	0.00945693	0.00646067
DIPPA_04817.mRNA.1	0.156552	0.173721	0.116398	0.108129	0.087246	0.0276104	0.0339173	0.14506	0.074562	0.0304835	0.046321	0.251888	0.213628	0.108225	0.0554403	0.0851523	0.0224915	0.0456469	0.0329488	0.0136111	0.0525355	0.118433	0.249733	0.180264	0.0509441	0.148438	0.0808693	0.0780192	0.0470253	0.0315877	0.072913	0.0077188	0.0524878
DIPPA_04824.mRNA.1	0.0591711	0.0515093	0.047263	0.0658174	0.109573	0.118804	0.121758	0.155359	0.196991	0.0726484	0.00110773	0.0677199	0.0750409	0.0337154	0.0715731	0.11733	0.107986	0.117619	0.146518	0.185531	0.0757152	0.00125229	0.0650262	0.0697979	0.0437874	0.0647455	0.100019	0.10741	0.103013	0.191149	0.172343	0.0823353	0.000374251
DIPPA_04837.mRNA.1	0.261485	0.594048	0	0	0	0	0	0.144467	0	0	0	0.0525097	0.0282443	0.919246	0	0	0	0	0	0	0	0	0.352561	0.647439	0	0	0	0	0	0	0	0	0
DIPPA_04848.mRNA.1	0.0925669	0.126559	0.0907433	0.0694434	0.0947553	0.0824276	0.114815	0.136407	0.150704	0.0269896	0.014589	0.105038	0.117388	0.0213989	0.0575935	0.0311812	0.151871	0.0562485	0.149914	0.171191	0.117388	0.0207875	0.100211	0.0921376	0.0623903	0.0861706	0.109161	0.112232	0.0810811	0.14821	0.15444	0.0425588	0.0114075
DIPPA_04866.mRNA.1	0.163452	0.133962	0.0839972	0.071768	0.0359189	0.0799441	0.0447939	0.10007	0.0212439	0.0730259	0.191824	0.239537	0.187067	0.0591567	0.105963	0.103996	0.0160478	0.0576621	0.0213184	0.0241504	0.0575834	0.127517	0.196845	0.146336	0.166137	0.130136	0.0812156	0.0391783	0.0337781	0.0712622	0.015989	0.0608852	0.058238
DIPPA_04867.mRNA.1	0.0743115	0.0819088	0.0659228	0.104463	0.151155	0.156062	0.0958373	0.101852	0.135961	0.0325261	0	0.0745098	0.0813259	0.014099	0.0952381	0.0446312	0.203455	0.132586	0.213912	0.115126	0.0251167	0	0.0654448	0.0996675	0.0862866	0.0647149	0.0960182	0.136485	0.100722	0.175898	0.138269	0.0364934	0
DIPPA_04878.mRNA.1	0	0.0477626	0.303475	0.210251	0.117026	0.076682	0.0363377	0.0492304	0.0621231	0.097112	0	0.0147004	0.0647841	0.354552	0.108167	0.11268	0.117193	0.0742197	0.0604424	0.0466651	0.0465967	0	0	0.239071	0	0	0.0976486	0	0	0.24154	0.281161	0.14058	0
DIPPA_04885.mRNA.1	0.24343	0.402393	0.0139591	0.0223631	0.0293426	0.0374617	0.0321914	0.020725	0.0196567	0.0411652	0.137312	0.359013	0.477969	0.0345875	0.0233265	0.0172491	0.0176066	0.0200197	0.0108142	0.00500492	0.028242	0.00616677	0.234642	0.599166	0.0334577	0.0249013	0.00691093	0.00263273	0.00285213	0.0386134	0.0134928	0.0367486	0.00658183
DIPPA_04892.mRNA.1	0.477542	0.407658	0.1148	0	0	0	0	0	0	0	0	0.0774004	0.441413	0.307533	0.173654	0	0	0	0	0	0	0	0.214924	0.606888	0.178188	0	0	0	0	0	0	0	0
DIPPA_04906.mRNA.1	0.157067	0.0676533	0.104368	0.141082	0.106997	0.0729129	0.0272263	0.0486774	0.0193884	0.0811633	0.173465	0.129061	0.0366508	0.0700766	0.103502	0.0780336	0.052565	0.0883718	0.0380975	0.0168787	0.0806559	0.306106	0.13361	0.028891	0.0847242	0.206642	0.0272812	0.0621876	0.0430399	0.0880285	0.0363467	0.0807422	0.208506
DIPPA_04913.mRNA.1	0.148833	0.227365	0.0493851	0.0929602	0.12937	0.166554	0.0650721	0.0387334	0.0406701	0.0410574	0	0.0973087	0.140506	0.406662	0.0667962	0.0719387	0.0555968	0.0465688	0.0525684	0.0355408	0.0265128	0	0.0911424	0.196731	0.0890515	0.0721346	0.110055	0.0789774	0.0449534	0.149876	0.0524615	0.0556928	0.0589242
DIPPA_04925.mRNA.1	0.0139692	0.00578035	0.0305877	0.141137	0.111994	0.0565992	0.429672	0.0209538	0.0149326	0.0631021	0.111272	0.00173455	0.00228231	0.0297613	0.00556883	0.0136025	0.840254	0.00532538	0.021545	0.0129483	0.0043516	0.0626265	0.0938182	0.0603636	0.0283636	0.0527273	0.0749091	0.105818	0.123273	0.0203636	0	0	0.440364
DIPPA_04952.mRNA.1	0.112507	0.11055	0.160188	0.110628	0.072108	0.029908	0.0689763	0.0522607	0.0355451	0.215463	0.0318653	0.1025	0.160605	0.14355	0.0903771	0.0846919	0.122816	0.0423042	0.0462336	0.0515007	0.0367862	0.118636	0.12582	0.118692	0.164404	0.145621	0.141095	0.0461643	0.0626839	0.0179905	0.0334917	0.144037	0
DIPPA_04954.mRNA.1	0.149413	0.0466834	0.209284	0.0797178	0.0182645	0.0692997	0.0610576	0.0270342	0.0295398	0.0320454	0.277661	0.19401	0.0986826	0.0785513	0.0304929	0.165984	0.0315784	0.0959195	0.0318745	0.0306409	0.0294074	0.212858	0.153022	0.119305	0.144339	0.178507	0.114118	0.0497294	0.041272	0.0634867	0.0195083	0.0311231	0.0855886
DIPPA_04960.mRNA.1	0.218908	0.233908	0.141425	0.0737979	0.0504843	0.0224565	0.0377132	0.0483415	0.0195423	0.0632553	0.0901689	0.227893	0.289256	0.245205	0.0282835	0.143531	0.0186931	0.0060143	0.0158485	0.00406372	0.0069896	0.014223	0.290618	0.358389	0.0729581	0.0713024	0.0822296	0.00706402	0.0165563	0.0315673	0.044702	0.0140177	0.010596
DIPPA_04963.mRNA.1	0.104719	0.10074	0.0380361	0.0537917	0.0483011	0.0564972	0.0553036	0.0808467	0.224159	0.217474	0.0201321	0.134357	0.143223	0.0663559	0.0579472	0.0220272	0.0436889	0.051275	0.0660817	0.191756	0.187277	0.0360113	0.14186	0.141963	0.0454732	0.0681585	0.0397249	0.0469103	0.0469103	0.0661055	0.196777	0.183535	0.0225826
DIPPA_04968.mRNA.1	0.0990417	0.0275573	0.023362	0.0191667	0.0256242	0.0320816	0.376095	0.0236088	0.00995352	0.0528935	0.310616	0.174777	0.094523	0.0769207	0.0593183	0.309116	0.0228052	0.0282572	0.0337093	0.0175712	0.0201882	0.162814	0.275306	0.0631785	0.0640587	0.0649389	0	0	0.0290465	0.0187775	0.00850856	0.161565	0.314621
DIPPA_04976.mRNA.1	0.223999	0.588096	0	0	0	0	0	0.187906	0	0	0	0.0855272	0.0797257	0	0	0.834747	0	0	0	0	0	0	0	0.614646	0.385354	0	0	0	0	0	0	0	0
DIPPA_04984.mRNA.1	0.0385375	0.0434023	0.172165	0.163576	0.321906	0.132259	0.0652174	0.0273639	0.0133019	0.0200669	0.00220432	0.0888047	0.0801408	0.0966563	0.229863	0.090023	0.174902	0.12346	0.01814	0.0205767	0.0295113	0.047922	0.0357881	0.0322889	0.12677	0.183315	0.331875	0.168681	0.0718944	0.0107364	0.0115317	0.0187689	0.00835057
DIPPA_04995.mRNA.1	0.105071	0.0897268	0.108814	0.0772829	0.129397	0.087762	0.0709207	0.0768151	0.122661	0.101703	0.0298466	0.112138	0.119158	0.0366092	0.131864	0.0950773	0.106184	0.0845033	0.0812156	0.141017	0.0829039	0.00933002	0.0969616	0.0992861	0.102939	0.0683214	0.093309	0.0892412	0.0543749	0.180724	0.121451	0.0874149	0.00597709
DIPPA_05040.mRNA.1	0.218845	0.466405	0.1788	0.0772855	0.0586652	0	0	0	0	0	0	0.179528	0.242644	0.14982	0.0569965	0.332586	0	0	0	0	0	0.0384246	0.183725	0.336146	0.207933	0.124586	0.00756978	0.062293	0.0425406	0.0227882	0.00827945	0.00413973	0
DIPPA_05051.mRNA.1	0.325741	0.530557	0.143702	0	0	0	0	0	0	0	0	0.393142	0.360491	0	0	0	0	0	0	0	0	0.246366	0.197873	0.37787	0.235682	0.0934943	0.0950802	0	0	0	0	0	0
DIPPA_05053.mRNA.1	0.187576	0.279983	0.166534	0.0530846	0.0569637	0.0608428	0	0	0.100324	0.0946915	0	0.260917	0.350707	0.197087	0.0434671	0.147822	0	0	0	0	0	0	0.368667	0.500933	0	0	0	0	0	0	0.0869333	0.0434667	0
DIPPA_05054.mRNA.1	0.345038	0.170229	0	0	0.0389313	0.0358779	0.0114504	0.0343511	0.0312977	0.128244	0.20458	0.163179	0.110199	0.141457	0.172715	0.0166887	0.0341722	0.0299338	0.010596	0.0328477	0.0455629	0.242649	0.160662	0.134672	0.0375074	0.109273	0.0183107	0.0478441	0.0459244	0.0440047	0.0351447	0.133934	0.232723
DIPPA_05065.mRNA.1	0.186448	0.323348	0.160946	0.0850065	0.0974741	0.0198348	0.0238018	0.0744009	0.00615285	0.0225874	0	0.0919379	0.247994	0.220338	0.0297132	0.162394	0.0520186	0.0762171	0.0321001	0.012017	0.0290958	0.0461747	0.165376	0.278577	0.16512	0.0931143	0.0395778	0.0878373	0.0637501	0.0482594	0.0327687	0.0256192	0
DIPPA_05073.mRNA.4	0.0521892	0.282468	0.222243	0.0923702	0.0562535	0.0811011	0.0640587	0.0470164	0.0285886	0.0101607	0.0635507	0.0920845	0.185304	0.121224	0.149858	0.0325449	0.0685588	0.104573	0.0469253	0.0737938	0.00580259	0.119331	0.0848375	0.0957431	0.171104	0.193141	0.185168	0.074985	0.0765644	0.0781438	0	0	0.0403129
DIPPA_05079.mRNA.1	0.153424	0.228645	0.0918503	0.0280022	0.00588281	0.0512197	0.00698094	0.0206291	0.0427485	0.324574	0.0460428	0.168879	0.148246	0.0953011	0.158096	0.22089	0.0179858	0.0125355	0.0199323	0.053568	0.0602639	0.0443026	0.182009	0.269212	0.0354756	0.0607279	0.0156407	0.0170824	0.0185242	0.0412425	0.0409804	0.291581	0.0275241
DIPPA_05090.mRNA.1	0.133203	0.313591	0.215919	0.0309414	0.0586855	0.0864296	0.056468	0.0473661	0.0382642	0.0191321	0	0.672006	0.163045	0	0	0	0	0.164948	0	0	0	0	0.06839	0.0495963	0.47778	0.233259	0	0	0.131284	0.0396906	0	0	0
DIPPA_05098.mRNA.1	0.104779	0.647442	0.0898912	0.0415363	0	0	0	0	0.0564244	0.0387839	0.0211435	0.136319	0.368267	0.194409	0.0205513	0.229558	0	0	0	0.00864348	0.0169651	0.0252868	0.1471	0.380078	0.227683	0.0752875	0.0479854	0.0206834	0.0143956	0.00810789	0.052453	0.0262265	0
DIPPA_05103.mRNA.1	0.0924524	0.163118	0.0616821	0.0715852	0.0337412	0.0908255	0.0604089	0.0215039	0.0299215	0.36988	0.00488081	0.183604	0.153087	0.101227	0.0998305	0.0299192	0.0471726	0.121273	0.0211429	0.171936	0.0623317	0.00847711	0.120758	0.157479	0.109804	0.0960675	0.0332196	0.0757766	0.0390555	0.0441731	0.035105	0.287125	0.00143652
DIPPA_05106.mRNA.1	0.0772236	0.0863882	0.0110427	0.00247897	0.0238131	0.14671	0.165941	0.00473257	0.0302734	0.434044	0.0173528	0.081202	0.115985	0.329476	0.108248	0.188043	0.00466752	0.00473146	0.000895141	0.129476	0.0372762	0	0.103989	0.284822	0.0240856	0.0105773	0.002039	0.00573468	0.00331337	0.060915	0.0597681	0.44157	0.00318593
DIPPA_05132.mRNA.1	0.108859	0.11178	0.10409	0.0655181	0.0538929	0.0894241	0.116967	0.0203887	0.0498987	0.275605	0.00357696	0.150544	0.199361	0.0574024	0.151742	0.0610961	0.0597983	0.0998303	0.0120795	0.137866	0.0689827	0.00129779	0.154099	0.227812	0.0685327	0.0735133	0.0200219	0.0492081	0.0488096	0.0410399	0.0456221	0.271342	0
DIPPA_05136.mRNA.1	0.171046	0.226964	0.0811914	0.0567767	0.0796878	0.0875635	0.0400945	0.0777547	0.0924322	0.0590678	0.0274218	0.22676	0.290145	0.0592428	0.0762932	0.0446007	0.0439264	0.056064	0.0668529	0.0963298	0.0364127	0.00337154	0.19672	0.283398	0.112902	0.0740917	0.0555926	0.0538762	0.0306093	0.0718032	0.0799085	0.0307047	0.0103938
DIPPA_05138.mRNA.1	0.0720097	0.026653	0.0625643	0.048817	0.0596652	0.0828579	0.0793977	0.106799	0.145329	0.19611	0.119798	0.078807	0.0375056	0.0594668	0.0836873	0.0366923	0.052056	0.0502485	0.0834162	0.197469	0.224582	0.0960687	0.0785516	0.0336367	0.043332	0.100119	0.0193906	0.0554017	0.0499604	0.0935892	0.153641	0.308172	0.0642066
DIPPA_05148.mRNA.1	0.12301	0.0889555	0.0836724	0.0893839	0.0392661	0.0613265	0.053973	0.0786036	0.015635	0.0687513	0.297423	0.187955	0.156047	0.0629425	0.109592	0.0340413	0.0637184	0.0682766	0.0689555	0.0100863	0.0571235	0.181263	0.198177	0.161919	0.0654719	0.134466	0.012017	0.0563555	0.0492075	0.0999689	0.0186471	0.0621568	0.141614
DIPPA_05150.mRNA.1	0.451441	0.477695	0	0	0	0	0	0	0	0.0708643	0	0.403865	0	0	0.150986	0.134492	0.117997	0	0	0	0	0.192661	0.446259	0.406034	0	0	0	0	0	0	0.0984714	0.0492357	0
DIPPA_05154.mRNA.1	0.126042	0.127445	0.0264889	0.128234	0.132795	0.0935006	0.0672748	0.0798176	0.115692	0.10271	0	0.115182	0.137233	0.114282	0.0913321	0.0719396	0.079681	0.0930524	0.106424	0.0751456	0.115729	0	0.140523	0.14608	0.12219	0.0897553	0.07781	0.0759021	0.0675238	0.0591456	0.107258	0.113812	0
DIPPA_05196.mRNA.1	0.33805	0.37765	0.046535	0.0714805	0.044913	0.0183455	0.0112982	0.00313217	0.00615247	0.0295319	0.0529112	0.246192	0.432007	0.22309	0.0141733	0	0	0.0101557	0.0390603	0.00491044	0.0117739	0.0186374	0.362424	0.365141	0.181953	0.00901735	0	0	0	0.0158113	0.0221728	0.0285344	0.0149466
DIPPA_05202.mRNA.1	0.25896	0.279741	0.0426552	0.0513209	0.013966	0.0376073	0.0312973	0.0273431	0.0252398	0.139828	0.0920411	0.342793	0.442458	0.0480447	0.0140782	0.0494972	0.0126257	0.0151955	0.00592179	0.00893855	0.0122905	0.0481564	0.383428	0.444802	0.0428461	0.0155687	0.00180134	0.00514668	0.0126094	0.010036	0.00694802	0.0532681	0.0235461
DIPPA_05208.mRNA.1	0.153718	0.35499	0.203827	0.0526645	0	0	0	0.0301387	0.0638753	0.0976118	0.0431745	0.274849	0.318387	0.370935	0.0146029	0	0	0	0	0	0	0.0212258	0.295748	0.504103	0	0	0	0	0	0	0.0503037	0.12885	0.0209954
DIPPA_05209.mRNA.1	0.33623	0.576302	0.0169917	0.0148677	0.0127438	0	0	0.0137736	0.0163481	0.0010298	0.011714	0.358898	0.352956	0.178397	0.00383782	0	0	0.00272361	0.0380068	0.000742804	0.021727	0.0427112	0.381033	0.507378	0.0345835	0.0170612	0.0101445	0.00322779	0.00253612	0.00184445	0.0205964	0.0140639	0.00753151
DIPPA_05210.mRNA.1	0.120015	0.10082	0.0437943	0.0521804	0.0922475	0.0713753	0.244316	0.0380171	0.110511	0.106597	0.0201267	0.0281623	0.0562138	0.212306	0.0573211	0.58731	0	0	0	0.022515	0.0361717	0	0	0.121867	0.0837579	0.0456491	0	0	0.077848	0.441818	0.101488	0.127573	0
DIPPA_05219.mRNA.3	0.0909527	0.0154466	0.0749304	0.0826058	0.0335796	0.0500816	0.0508491	0.0760817	0.0153507	0.182097	0.328025	0.0837141	0.0259505	0.061557	0.140271	0.0328477	0.100698	0.0769894	0.0708682	0.0234503	0.13596	0.247694	0.109837	0.0236878	0.0524872	0.185762	0.0331629	0.0945019	0.105099	0.0585962	0.0289241	0.158958	0.148984
DIPPA_05222.mRNA.1	0.063864	0.211148	0	0	0.0640529	0.128956	0.0777515	0.0273028	0.11384	0.28786	0.0252244	0.0898994	0.102199	0.0977264	0.0932538	0.037719	0.0629892	0.0821469	0.0539694	0.178457	0.147894	0.0537458	0.0898703	0.101432	0.10365	0.102776	0.0395241	0.0548498	0.0263494	0.139343	0.0782416	0.235666	0.0282987
DIPPA_05229.mRNA.1	0.330148	0.538557	0.131295	0	0	0	0	0	0	0	0	0.282793	0.350021	0.197032	0.0440432	0.0972507	0	0	0.0288606	0	0	0	0.289898	0.535869	0.145735	0	0	0	0	0.0284984	0	0	0
DIPPA_05233.mRNA.1	0.0502264	0.0654872	0.169126	0.118984	0.253144	0.0623847	0.0590307	0.134496	0.0789032	0.00821734	0	0.0640344	0.10536	0.0894026	0.0734452	0.132979	0.192512	0.133183	0.108429	0.078662	0.0219926	0	0.0459344	0.0788944	0.0382787	0.164639	0.118059	0.109195	0.209928	0.0745427	0.107019	0.0535096	0
DIPPA_05237.mRNA.1	0.19958	0.350275	0.0553491	0.0685197	0.0446833	0.0254525	0	0	0.0273917	0.0238365	0.204913	0.292762	0.170213	0.463761	0	0	0	0	0	0.0488428	0.0244214	0	0.206269	0.430203	0.142117	0.100146	0	0	0	0.0459556	0	0	0.0753088
DIPPA_05264.mRNA.1	0.122765	0.0537916	0.0555641	0.0935573	0.0599568	0.0667386	0.0593403	0.0690506	0.0463933	0.141107	0.231736	0.126182	0.0690034	0.0250845	0.150253	0.00608108	0.0746622	0.10549	0.0576014	0.0286318	0.100676	0.256334	0.145155	0.0576268	0.0708743	0.185844	0.0421083	0.0638721	0.0873391	0.0695496	0.0264005	0.0927328	0.158497
DIPPA_05288.mRNA.1	0.268438	0.327941	0.0945504	0.0569998	0.0629694	0	0	0.189101	0	0	0	0.10181	0.160782	0	0	0.737408	0	0	0	0	0	0	0.263675	0.343803	0.160684	0.0876068	0.0805556	0.0636752	0	0	0	0	0
DIPPA_05318.mRNA.1	0.13246	0.0923347	0.027027	0.066968	0.0428005	0.0353288	0.0436307	0.0531316	0.0459367	0.279956	0.180426	0.128483	0.103973	0.0307018	0.103629	0.0668215	0.0451496	0.0521156	0.0363777	0.0430857	0.271156	0.118507	0.147807	0.146143	0.0297572	0.0892717	0.0122357	0.0409162	0.0558927	0.053935	0.00244714	0.323708	0.0978857
DIPPA_05331.mRNA.1	0.221944	0.480273	0.0980102	0.0343377	0.082888	0.0109153	0	0	0.0450256	0.0238772	0.00272882	0.319599	0.403387	0.0213233	0.0629664	0.125807	0.0159298	0.00921919	0.00250862	0.0259643	0.0132957	0	0.201663	0.298879	0.153296	0.0946451	0.0877355	0.00401719	0.0131362	0.0222553	0.11449	0.0098823	0
DIPPA_05332.mRNA.1	0.105576	0.111895	0.0841956	0.0564967	0.198333	0.118762	0.0823185	0.0914751	0.100632	0.0503159	0	0.0651821	0.0767823	0.1256	0.174417	0.136751	0.0990851	0.0811324	0.133748	0.0739513	0.0333506	0	0.0888682	0.0628902	0.181304	0.143849	0.102439	0.0948393	0.0912334	0.0876275	0.0908844	0.0560661	0
DIPPA_05334.mRNA.1	0.0702722	0.0541039	0.0379357	0.0873534	0.0390311	0.0447519	0.0572483	0.03966	0.0220717	0.189881	0.357691	0.11206	0	0	0.215456	0	0	0	0.107565	0.1045	0.101434	0.358985	0.130403	0.0445068	0.0935734	0.14264	0.121712	0.100783	0.0872598	0.0737363	0	0	0.205386
DIPPA_05335.mRNA.1	0.0259859	0.0686168	0.191242	0.135197	0.152193	0.0917934	0.0878604	0.086245	0.107244	0.0536222	0	0.11306	0.126757	0	0	0	0.148264	0.174216	0.200168	0.158356	0.0791782	0	0.0785141	0.0733231	0.260281	0.113959	0.140887	0	0	0.148836	0.1228	0.0614	0
DIPPA_05336.mRNA.1	0.177258	0.456528	0.22751	0.0280067	0.0190552	0.0211823	0.0233094	0	0	0.0218027	0.0253479	0.227893	0.374175	0.210881	0.0346825	0.107567	0	0	0	0	0	0.0448013	0.158067	0.485779	0.191795	0.0500378	0.0462119	0.0249685	0.0150516	0.00513466	0	0	0.0229549
DIPPA_05358.mRNA.1	0.144742	0.157064	0.0854058	0.125807	0.0658215	0.0850815	0.0707824	0.0564833	0.0662754	0.142538	0	0.296472	0.287201	0.154571	0.0219418	0.123307	0	0	0	0.0776719	0.038836	0	0.230996	0.321116	0.102612	0.0855628	0.0675702	0	0	0.0868984	0.070163	0.0350815	0
DIPPA_05362.mRNA.1	0.121616	0.158211	0.333768	0.0969521	0.130239	0.0656707	0.0125326	0.016142	0.0258673	0.0218568	0.0171446	0.0715715	0.0785174	0.455323	0.0270616	0.206713	0.0370638	0.0276172	0.0191154	0.00655701	0.00861302	0.0618471	0.190393	0.223258	0.147733	0.148049	0.104756	0.0709433	0.0505609	0.0301785	0.0170643	0.0170643	0
DIPPA_05387.mRNA.1	0.117221	0.220612	0.0928548	0.117221	0.369444	0.0826473	0	0	0	0	0	0.177952	0.157671	0.347399	0	0	0.071966	0.245011	0	0	0	0	0.0483791	0.0579551	0.175661	0.0641397	0.0767082	0.0564589	0.0166584	0	0	0.0237406	0.480299
DIPPA_05408.mRNA.1	0.0500254	0.0443637	0.0398851	0.0509549	0.10267	0.147879	0.184299	0.124556	0.185398	0.0692919	0.000676018	0.0569273	0.0685871	0.0538899	0.0811287	0.148932	0.074662	0.0937684	0.130903	0.198511	0.0907309	0.00195963	0.0519976	0.064434	0.0801998	0.0545437	0.0852918	0.0758911	0.0909714	0.19056	0.221112	0.0819624	0.00303564
DIPPA_05420.mRNA.1	0.151419	0.191748	0.0541492	0	0	0	0	0.0870374	0.0867052	0.316258	0.112684	0.195948	0.236879	0.131174	0.0254699	0.0547644	0.0432094	0.0550085	0.0659126	0.0602978	0.106925	0.0244121	0.160311	0.261713	0.146888	0.0320622	0	0	0	0.0189808	0.0115424	0.368502	0
DIPPA_05450.mRNA.1	0.071019	0.0887547	0.160309	0.0698723	0.11574	0.105573	0.0580995	0.0542772	0.0452565	0.198303	0.0327957	0.117024	0.100749	0.123913	0.117368	0.176526	0.109102	0.128304	0.053819	0.0654439	0.00774994	0	0.0455201	0.141583	0.162847	0.103435	0.162953	0.0724475	0.0862852	0.100123	0.0550302	0.0697761	0
DIPPA_05457.mRNA.1	0.114193	0.0712286	0.0934547	0.079979	0.0687784	0.0854918	0.0700035	0.0476024	0.0358768	0.128456	0.204935	0.111736	0.0981094	0.176461	0.150485	0.00596151	0.0773292	0.069409	0.0429228	0.0474366	0.0556975	0.164452	0.177287	0.109224	0.124721	0.151996	0.0752542	0.0207042	0.00322341	0.0665758	0.0332259	0.0840565	0.153732
DIPPA_05461.mRNA.1	0.0453109	0.0735511	0.125922	0.12687	0.145311	0.116333	0.0864067	0.101264	0.102529	0.0495258	0.0269758	0.0535253	0.0373212	0.0675746	0.0989485	0.0608516	0.171522	0.134546	0.206602	0.12222	0.0364592	0.0104292	0.0475604	0.0280105	0.0877279	0.10506	0.151552	0.123131	0.106539	0.152292	0.136274	0.0588139	0.00303926
DIPPA_05481.mRNA.1	0.348274	0.651726	0	0	0	0	0	0	0	0	0	0.0570731	0.0753619	0.730583	0.0169514	0.120031	0	0	0	0	0	0	0.164179	0.742464	0	0	0.0933567	0	0	0	0	0	0
DIPPA_05483.mRNA.1	0.197013	0.208788	0.0330373	0.059817	0.0166196	0.0665456	0.0313551	0.0732741	0.00861257	0.060759	0.24418	0.299645	0.298985	0.0354756	0.0550285	0.0139427	0.0214504	0.0193878	0.0391882	0.00957017	0.0346506	0.172676	0.328903	0.387412	0.0196546	0.095092	0.00159055	0.0286299	0.0186321	0.0315837	0.00545331	0.0521472	0.0309021
DIPPA_05484.mRNA.2	0.0695961	0.0903384	0.251092	0.159025	0.0793304	0.0471252	0.0412118	0.0665939	0.0196507	0.0916121	0.084425	0.109622	0.0667416	0.121899	0.0957897	0.407884	0.021959	0.066828	0.0108931	0.0178093	0.0328521	0.047722	0.0714004	0.0373767	0.304438	0.243787	0.139842	0.0543392	0.0164694	0.0365878	0.00552268	0.0400394	0.0501972
DIPPA_05489.mRNA.1	0.0755807	0.120485	0.0937535	0.0670223	0	0	0.0612426	0.0461821	0.0311215	0.152495	0.352117	0.329259	0.455442	0	0	0	0	0	0	0.143533	0.0717666	0	0.139871	0.571472	0	0	0	0	0	0	0	0.288657	0
DIPPA_05496.mRNA.1	0.0366952	0.01773	0.142276	0.107543	0.104563	0.059439	0.0598024	0.250836	0.155283	0.0380032	0.0278303	0.0642222	0.0195556	0.00355556	0.0696667	0.051	0.181667	0.195111	0.265889	0.0484444	0.0527778	0.0481111	0.0701821	0.0205016	0.0798131	0.129208	0.141222	0.178793	0.183847	0.0913512	0.0693239	0.0223133	0.0134452
DIPPA_05503.mRNA.1	0.0663779	0.0333646	0.0613439	0.15617	0.0382814	0.0735191	0.0615781	0.049403	0.00749239	0.134161	0.31831	0.0438203	0.0101442	0.122628	0.114692	0.0596922	0.074184	0.0843972	0.0801877	0.00710786	0.0721827	0.330964	0.0878567	0.0073814	0.0260149	0.167072	0.0345666	0.094788	0.144748	0.0726438	0.0284454	0.0978486	0.238635
DIPPA_05532.mRNA.1	0.33792	0	0	0.060949	0.0239167	0	0	0.04269	0.0261026	0.0993957	0.409027	0.0335199	0.181758	0.1811	0.180441	0	0	0	0.0212051	0.0736253	0.126045	0.202305	0.0402673	0.0222194	0.0430341	0.0638488	0.0537181	0.0435875	0	0	0.612438	0.120887	0
DIPPA_05541.mRNA.1	0.172971	0.161616	0.0703384	0.0870751	0.028681	0.0642188	0.0508	0.0520534	0.0191698	0.122023	0.171054	0.217495	0.257579	0.145727	0.061176	0.0575237	0.0395362	0.0546932	0.0220051	0.0464755	0.0262966	0.0714938	0.233327	0.290751	0.0853239	0.0828397	0.0580929	0.0522645	0.0229314	0.0421364	0.0166253	0.0704185	0.0452895
DIPPA_05558.mRNA.1	0.0595312	0.041174	0.0395146	0.0611906	0.0799627	0.0838	0.0693839	0.114706	0.21313	0.210226	0.0273802	0.0708794	0.0407838	0.00768798	0.0763173	0.00759422	0.076411	0.102288	0.123195	0.269454	0.200075	0.0253141	0.0545247	0.0371999	0.0438836	0.0767743	0.0674523	0.0867998	0.0614722	0.118371	0.212206	0.224255	0.0170609
DIPPA_05562.mRNA.1	0.163677	0.252906	0.102163	0.0442682	0.0805297	0.0613596	0.0677496	0.0836092	0.0970821	0.0303334	0.0163215	0.240013	0.350391	0.0956311	0.0346649	0.0280621	0.0411577	0.0370859	0.0344448	0.0927699	0.0277319	0.0180478	0.188064	0.306428	0.107981	0.0483929	0.0603106	0.0396352	0.0329541	0.0718671	0.067714	0.0435175	0.0331347
DIPPA_05570.mRNA.1	0.259357	0.214942	0.0235311	0.0614751	0.0255166	0.0356644	0.0302963	0.0517685	0.0183102	0.0463269	0.232811	0.367349	0.427514	0.00896822	0.0419678	0.00861994	0.0262081	0.0133217	0.0204615	0.00879408	0.0256857	0.0511101	0.334262	0.432484	0.0250841	0.0414224	0.0012494	0.0122057	0.0289284	0.0314272	0.00961076	0.0235464	0.059779
DIPPA_05587.mRNA.1	0.265385	0.0530521	0.0637249	0.0743977	0.0616028	0.0488079	0.0343278	0.0393209	0.0300836	0.206841	0.122457	0.172139	0.11128	0.161068	0.162586	0	0	0.04207	0.0251155	0.0320744	0.0907193	0.202948	0.270017	0.11291	0.128087	0.143264	0.0247305	0.029345	0.0364108	0.0434767	0.039367	0.115217	0.0571758
DIPPA_05588.mRNA.1	0.0634473	0.0363389	0.0641275	0.0473183	0.0890983	0.103673	0.106879	0.0619899	0.128255	0.272736	0.0261368	0.0496865	0.0468364	0.0537716	0.0943378	0.0714421	0.0466464	0.0503515	0.0746722	0.215941	0.285864	0.0104503	0.0468398	0.0461538	0.0395884	0.0570309	0.0497795	0.0512494	0.0467418	0.112298	0.169133	0.377756	0.00342969
DIPPA_05590.mRNA.1	0.281878	0.628263	0.0124665	0.0120482	0.0081158	0	0	0.0153112	0.0213353	0.0139726	0.00660977	0.383514	0.505707	0.0490269	0.0100112	0.0219873	0	0	0	0.00421033	0.00991767	0.015625	0.26054	0.503963	0.128836	0.0326307	0.020489	0.026054	0.00801012	0.00118044	0.00851602	0.00489039	0.00489039
DIPPA_05595.mRNA.1	0.108365	0.158089	0.0864743	0.0495796	0.0592925	0.0482749	0.0490722	0.101189	0.0552334	0.102204	0.182227	0.267691	0.147291	0.0761221	0.0790538	0.0258795	0.0496361	0.0681359	0.0938132	0.0516579	0.0546907	0.0860291	0.156772	0.151058	0.169271	0.120525	0.0486564	0.0506205	0.0536559	0.0602625	0.0740112	0.0480314	0.0671369
DIPPA_05607.mRNA.1	0.134104	0.0570947	0.120533	0.141894	0.123986	0.0690597	0.0568538	0.0449691	0.0344495	0.0696218	0.147434	0.102612	0.0737057	0.0342039	0.194163	0.0616228	0.0823497	0.0978715	0.0448926	0.0257459	0.100567	0.182266	0.15297	0.065184	0.104692	0.192388	0.0772082	0.0867914	0.074948	0.0487298	0.0350782	0.0590363	0.102974
DIPPA_05613.mRNA.1	0.139002	0.17082	0.027831	0.0324312	0.0433183	0.063789	0.0736027	0.154796	0.200414	0.0900866	0.00391014	0.211796	0.22881	0.0298	0.0186636	0.0869251	0.0169107	0.0570221	0.0663023	0.212518	0.0613529	0.00989895	0.166138	0.233084	0.0417648	0.0402293	0.0268195	0.0313236	0.03593	0.139216	0.194493	0.0776947	0.0133074
DIPPA_05616.mRNA.1	0.219859	0.37002	0.0848885	0.0573735	0.0539884	0.0406215	0.0138009	0.0396667	0.00190956	0.0399271	0.0779446	0.151307	0.18347	0.132045	0.0226536	0.365608	0.0262273	0.00490627	0.00502741	0.00593598	0.0362519	0.0665677	0.191262	0.379619	0.0766907	0.177086	0.117476	0.0432257	0	0	0.00976063	0.00488032	0
DIPPA_05620.mRNA.1	0.0355394	0.0141318	0.721561	0.22338	0	0	0	0	0	0	0.00538688	0.0741555	0.101208	0.483933	0.211068	0.113568	0.016067	0	0	0	0	0	0.0459903	0.110122	0.744396	0.0516524	0.0478391	0	0	0	0	0	0
DIPPA_05621.mRNA.1	0.0358223	0.0519469	0.402382	0.124233	0.101603	0.0925332	0.0393953	0.107284	0.0373798	0.00348145	0.00393953	0.0682728	0.0434748	0.138978	0.234482	0.08899	0.131209	0.211253	0.0428471	0.0128698	0.00941693	0.0182061	0.0654189	0.0131691	0.28277	0.195464	0.246068	0.0624314	0.0791977	0.00945007	0.032496	0.00396293	0.009572
DIPPA_05624.mRNA.1	0.376494	0.623506	0	0	0	0	0	0	0	0	0	0.257001	0.742999	0	0	0	0	0	0	0	0	0	0.206337	0.623867	0.109258	0.060538	0	0	0	0	0	0	0
DIPPA_05630.mRNA.1	0.114817	0.0325715	0.0334266	0.0650653	0.0317942	0.0803794	0.0708178	0.0680193	0.0179571	0.0923507	0.392802	0.158852	0.0824269	0.0541073	0.169261	0.0556077	0.0506377	0.0692048	0.0496062	0.0288822	0.0920855	0.189329	0.169979	0.108159	0.0285565	0.113808	0.0216527	0.0640167	0.0623431	0.0938285	0.0219665	0.0832636	0.232427
DIPPA_05635.mRNA.1	0.221798	0.34767	0.063633	0	0	0	0	0.108697	0.105028	0.153174	0	0.213483	0.372915	0	0	0.342186	0	0	0	0	0.0714164	0	0.392243	0.210071	0	0	0	0	0	0	0	0.397686	0
DIPPA_05655.mRNA.1	0.362161	0.605741	0.0320983	0	0	0	0	0	0	0	0	0.226478	0.543179	0.230343	0	0	0	0	0	0	0	0	0.223293	0.544053	0.123164	0.0187225	0.0151432	0	0	0	0	0.0756241	0
DIPPA_05665.mRNA.1	0.0394935	0.0224719	0.167785	0.0546705	0.170803	0.0554251	0.135083	0.0393258	0.0484655	0.044273	0.222204	0.0269001	0.0364864	0.304216	0.104666	0.0099775	0.105253	0.0675927	0.0331605	0.0191725	0.0904822	0.202093	0.0400833	0.049063	0.117257	0.0847215	0.102681	0.0726184	0.123113	0.0369599	0.0521864	0.0568714	0.264446
DIPPA_05673.mRNA.1	0.0624059	0.06037	0.0335487	0.0559441	0.1064	0.154289	0.168452	0.113924	0.165796	0.0739134	0.00495707	0.0797768	0.0785043	0.0356304	0.0806578	0.0697925	0.0892717	0.118442	0.127251	0.231597	0.0849648	0.0041112	0.0641919	0.0713341	0.0395909	0.067278	0.0982277	0.0960233	0.0686007	0.193369	0.212415	0.0876466	0.00132263
DIPPA_05674.mRNA.1	0.0827259	0.167446	0	0	0	0.0960666	0.0605144	0.0451107	0.0671159	0.445881	0.0351396	0.176017	0.116792	0.0784457	0.0400995	0.21312	0.143344	0.0735688	0.0189978	0.121191	0.0184241	0	0.209403	0.196029	0.0948552	0.117092	0	0	0	0.115451	0.0161648	0.251005	0
DIPPA_05681.mRNA.1	0.223129	0.378807	0.159947	0.0290295	0.0467698	0.0115739	0.0204914	0	0	0.0685893	0.061664	0.243645	0.373881	0.185285	0.0288221	0.0224669	0.0161117	0.0132474	0.0281955	0.0123523	0.04744	0.0285535	0.177214	0.269664	0.120038	0.0843804	0.101671	0.100865	0.100058	0.0186744	0.023439	0.00399616	0
DIPPA_05691.mRNA.1	0.17075	0.0461267	0.0726109	0.104539	0.0116972	0.0659898	0.043699	0.0657691	0.0183918	0.0714338	0.328993	0.190925	0.099267	0.113997	0.14164	0.0409773	0.0388133	0.0726003	0.0286911	0.00621291	0.0413962	0.22548	0.163832	0.161942	0.0594141	0.126624	0.0383889	0.0505552	0.0713442	0.129341	0.00448854	0.0852823	0.108788
DIPPA_05708.mRNA.1	0.0338497	0.0465658	0.086684	0.0558789	0.13719	0.147667	0.136205	0.195129	0.129936	0.0299096	0.000985045	0.0505113	0.0159556	0.115832	0.0520099	0.183269	0.110719	0.143159	0.152151	0.132846	0.0351728	0.00837447	0.0443877	0.0400341	0.0493091	0.0527163	0.153417	0.153701	0.145467	0.166951	0.153984	0.0400341	0
DIPPA_05709.mRNA.1	0.136177	0.183226	0.100079	0.0746451	0.0764464	0.0871821	0.0831472	0.0213272	0.0499316	0.187838	0	0.144803	0.189247	0.168965	0.148682	0.0288425	0.0419987	0.0897322	0.0165296	0.131056	0.0401434	0	0.139785	0.188678	0.122415	0.138039	0.0261924	0.0547744	0.0297767	0.0474221	0.0510063	0.201912	0
DIPPA_05719.mRNA.1	0.0523486	0.0364082	0.0406527	0.0517827	0.0832862	0.0968685	0.0881909	0.151764	0.188738	0.197133	0.0128278	0.0558665	0.0474248	0.0388884	0.053021	0.065636	0.0620317	0.101584	0.129565	0.254387	0.178033	0.0135635	0.0509246	0.0442005	0.0339167	0.074162	0.0652625	0.075843	0.068229	0.141798	0.212301	0.223079	0.0102838
DIPPA_05722.mRNA.1	0.283802	0.482182	0.193947	0	0	0.0206309	0.0194373	0	0	0	0	0.252961	0.325106	0.192703	0.0602998	0.0867224	0	0	0.0470471	0.0234407	0.0117204	0	0.233585	0.417759	0.102921	0.0394554	0.0308543	0.0222531	0.0385038	0.0436278	0.0473611	0.0236806	0
DIPPA_05735.mRNA.1	0.126249	0.0412362	0.0286198	0.1116	0.0432684	0.0832345	0.0528366	0.101185	0.0312447	0.101524	0.279001	0.16211	0.0432541	0.0485582	0.157478	0.00478111	0.0780666	0.0843418	0.0779172	0.0290602	0.0779172	0.236516	0.166389	0.0244309	0.0177679	0.184712	0.0168425	0.0756061	0.0958727	0.10707	0.0402554	0.0933741	0.177679
DIPPA_05791.mRNA.1	0.234852	0.374227	0.179032	0.0680092	0.0636813	0.0267621	0.0128069	0.0101572	0.00989224	0.0158099	0.00476947	0.258665	0.34043	0.12527	0.0977065	0.0810449	0.0235524	0.01841	0.0225239	0.00956495	0.0171758	0.00565669	0.178737	0.30034	0.196978	0.120619	0.106849	0.0332618	0.00947783	0.0206545	0.0107296	0.0179721	0.00438126
DIPPA_05796.mRNA.1	0.0646514	0.0594695	0.0430598	0.0302283	0.0550278	0.100925	0.0806909	0.229488	0.209007	0.127452	0	0.0506217	0.0284011	0.580899	0.0342138	0.0181002	0.0353175	0.0334045	0.0470164	0.135457	0.0314914	0.00507689	0.0545967	0.0336973	0.0766702	0.0507221	0.0845368	0.0231302	0.19056	0.117177	0.297523	0.0713866	0
DIPPA_05805.mRNA.1	0.306693	0.0407371	0	0	0	0.0583899	0.0436469	0.028904	0.0353055	0.131523	0.354801	0.0930096	0.0273478	0.082585	0.153076	0.121711	0.090347	0.0417889	0.0500023	0.00902568	0.0780721	0.253035	0.156966	0.0495614	0.093156	0.13675	0.109068	0.0813851	0.0148032	0.0656689	0.0620496	0.0584303	0.172161
DIPPA_05807.mRNA.1	0	0	0.0842299	0.16846	0.326199	0.158114	0.0842673	0.0426585	0.0962627	0.0398096	0	0	0.213539	0.214721	0.215902	0.164743	0.113585	0.0775102	0	0	0	0	0	0.125329	0.250659	0.221187	0.134377	0.0780302	0.0591334	0.0402367	0.0606986	0.0303493	0
DIPPA_05818.mRNA.1	0.361293	0.288434	0.0258652	0.0197632	0.0212204	0.00837887	0.00528233	0.0176685	0.0257741	0.0225865	0.203734	0.311842	0.38618	0.101928	0.0142454	0.0681158	0.0232511	0	0	0.0337304	0.031479	0.0292276	0.287871	0.579985	0.031445	0.0469179	0.00436736	0	0	0.00711255	0.0155977	0.0141003	0.0126029
DIPPA_05828.mRNA.1	0.0452415	0.0404048	0.131632	0.114964	0.160577	0.0690528	0.0840092	0.0625047	0.085051	0.146737	0.0598259	0.0272319	0.0356332	0.018058	0.128048	0.129834	0.131621	0.0908696	0.170634	0.136835	0.0966636	0.034571	0.0366431	0.0336938	0.0853517	0.130396	0.141657	0.091161	0.120207	0.13129	0.110287	0.119314	0
DIPPA_05829.mRNA.1	0.0442618	0.0350346	0.122549	0.0852076	0.0961649	0.1516	0.143527	0.164864	0.117215	0.0187428	0.0208333	0.0325704	0.0551276	0.0466549	0.0546875	0.138094	0.087368	0.143706	0.211708	0.184309	0.0129842	0.0327905	0.0436849	0.0299663	0.080702	0.0464439	0.0988657	0.115803	0.12454	0.249617	0.146459	0.0539546	0.00996321
DIPPA_05835.mRNA.1	0.0683795	0.0726782	0.123663	0.127162	0.13246	0.120164	0.0592822	0.0501849	0.10117	0.131561	0.013296	0.0500188	0.0483233	0.0712133	0.172287	0.110023	0.121326	0.122551	0.108704	0.107291	0.0556707	0.0325923	0.0567867	0.0420899	0.125269	0.138581	0.158433	0.102878	0.0655586	0.0927208	0.112111	0.102647	0.00292398
DIPPA_05837.mRNA.1	0.226349	0.397993	0.0075261	0.0118961	0.0564862	0.0619082	0.0983248	0.0424051	0.0320466	0.0458849	0.0191794	0.270911	0.443361	0.0181627	0.032884	0.0187363	0.0202657	0.0381417	0.0397668	0.0719816	0.0237071	0.022082	0.301112	0.321398	0.0353171	0.0234633	0.0134425	0.0218746	0.0318954	0.149334	0.00696566	0.0432604	0.0519369
DIPPA_05840.mRNA.1	0.0499775	0.0389014	0.0340387	0.0560108	0.115984	0.134084	0.142999	0.143719	0.185142	0.0932913	0.00585322	0.049088	0.0563461	0.0378187	0.0857607	0.119855	0.110209	0.120619	0.133416	0.18556	0.0976984	0.00362907	0.0560158	0.0548323	0.0307692	0.0653846	0.101677	0.105819	0.0840237	0.189941	0.197633	0.111637	0.00226824
DIPPA_05844.mRNA.1	0.259622	0.13739	0.11644	0.0954907	0.0848806	0	0	0.102203	0.0878038	0.0679911	0.0481784	0.156773	0.0723167	0	0	0.0442515	0.0674216	0.0817805	0.10841	0.0940835	0.0797572	0.295206	0.245864	0	0	0.180064	0.131751	0.083437	0.056303	0.055097	0.0538911	0.0824948	0.111099
DIPPA_05845.mRNA.1	0.0199982	0.0679765	0.0244715	0.0272783	0.159635	0.0794667	0.0276292	0.26217	0.229366	0.0494693	0.0525393	0.134901	0.0593191	0	0	0	0	0.279864	0.215631	0.251082	0.038025	0.021177	0.0285926	0.019925	0.0884203	0.156916	0.144707	0.177105	0.072882	0.118863	0.124835	0.0677554	0
DIPPA_05850.mRNA.2	0.394533	0.605467	0	0	0	0	0	0	0	0	0	0.489379	0.510621	0	0	0	0	0	0	0	0	0	0	0.61704	0	0	0.38296	0	0	0	0	0	0
DIPPA_05852.mRNA.1	0.275806	0.362231	0.00604839	0.0494624	0.112634	0.0725806	0.0266129	0.0280914	0.0534946	0.0130376	0	0.298157	0.38426	0.044261	0.0499537	0.0431936	0.0364335	0.0401338	0.0370028	0.0358642	0.0222017	0.0085391	0.246854	0.313419	0.130189	0.0784429	0.0826767	0.0283429	0.039045	0.0497471	0.0189345	0.0123486	0
DIPPA_05857.mRNA.1	0.323177	0.532214	0.144609	0	0	0	0	0	0	0	0	0.404968	0.595032	0	0	0	0	0	0	0	0	0	0.423986	0.455231	0.120783	0	0	0	0	0	0	0	0
DIPPA_05859.mRNA.1	0.125775	0.0953585	0.0844954	0.0736322	0.0556192	0.136836	0.138495	0.140154	0.0991507	0.0504839	0	0.141076	0.128769	0	0	0.231051	0.0826406	0.136919	0.0569682	0.184189	0.0383863	0	0.0785714	0.106803	0.0980952	0.102177	0.0870068	0.0819048	0.0304082	0.150612	0.158299	0.106122	0
DIPPA_05860.mRNA.1	0.174692	0.0502949	0.0396783	0.132654	0.0352815	0.0661662	0.0854692	0.0969437	0.0538338	0.075067	0.18992	0.142862	0.0242623	0.0655439	0.106826	0.0817069	0.0565883	0.072002	0.0974774	0.0469547	0.063867	0.24191	0.159297	0.035428	0.0418067	0.142919	0.0481855	0.108784	0.136368	0.0681838	0.0601672	0.0539609	0.144901
DIPPA_05861.mRNA.1	0.809506	0.190494	0	0	0	0	0	0	0	0	0	0.227822	0.252724	0.277626	0	0	0	0	0	0	0	0.241828	1	0	0	0	0	0	0	0	0	0	0
DIPPA_05862.mRNA.1	0.300997	0.405125	0.117416	0.0979595	0.0785032	0	0	0	0	0	0	0.345391	0.654609	0	0	0	0	0	0	0	0	0	0.475327	0.524673	0	0	0	0	0	0	0	0	0
DIPPA_05869.mRNA.1	0.0669526	0.05884	0.0600522	0.0639687	0.0905446	0.13549	0.118706	0.125233	0.188549	0.0664864	0.0251772	0.0495274	0.0478423	0.112536	0.044985	0.256063	0.0714338	0.0605173	0.135688	0.158473	0.0504799	0.0124551	0.0762142	0.0910668	0.0488942	0.0157199	0.0897658	0.0871639	0.126084	0.215199	0.133456	0.100824	0.0156114
DIPPA_05895.mRNA.1	0.13464	0.226309	0.188381	0.0544288	0.0735648	0.0556892	0.0269279	0.094878	0.0336886	0.0734502	0.0380429	0.125352	0.135246	0.207588	0.030226	0.391123	0.00653535	0.0374875	0.00299537	0.0476536	0.0157938	0	0.153133	0.175326	0.147911	0.107833	0.0967363	0.0721932	0.0562663	0.0488251	0.0528721	0.0766319	0.0122715
DIPPA_05902.mRNA.1	0.211039	0.186413	0.0522586	0.0800344	0.0513995	0.0483929	0.0460305	0.0607058	0.0171093	0.057914	0.188704	0.276071	0.361002	0.037054	0.0463175	0.0616344	0.0205448	0.0287994	0.0664955	0.00302669	0.0217371	0.0773182	0.282927	0.392334	0.0386262	0.0636137	0.0151319	0.0252862	0.0160279	0.0229965	0.00915878	0.0204082	0.113489
DIPPA_05908.mRNA.1	0.0211419	0.0152181	0.046267	0.00898785	0.0293126	0.0400368	0.039424	0.0548463	0.193954	0.531509	0.0193034	0.0293467	0.0221164	0.039214	0.0563117	0.0482307	0.0213508	0.0221164	0.0285811	0.30444	0.419786	0.0085063	0.0310974	0.0385727	0.023024	0.0450513	0.0185388	0.0165454	0.00558158	0.0374763	0.198644	0.585468	0
DIPPA_05912.mRNA.1	0.0393525	0.0851799	0.0974383	0.137985	0.116612	0.0871916	0.0468647	0.0065378	0.0876316	0.168725	0.126481	0.217797	0.296821	0.162135	0.202221	0.107749	0.0132772	0	0	0	0	0	0.101172	0.140596	0.0704846	0.203912	0.197865	0.0870604	0.0140372	0.0253864	0.00298664	0.1565	0
DIPPA_05916.mRNA.1	0.242785	0.350464	0.0450633	0.0412658	0.031308	0.0254852	0.024135	0.0405907	0.0209283	0.0654852	0.112489	0.191678	0.235378	0.20505	0.0513184	0.0941212	0.0303279	0.0259207	0.0269665	0.0171061	0.0690222	0.0531112	0.23457	0.308278	0.072769	0.0644287	0.0116764	0.0260634	0.0360717	0.043578	0.0302335	0.0676605	0.104671
DIPPA_05917.mRNA.1	0.374655	0.511251	0	0	0	0	0	0	0.0313857	0.0827083	0	0.192322	0.320633	0.386675	0	0	0	0	0	0.0669134	0.0334567	0	0.28516	0.461837	0.154315	0	0	0	0	0	0	0.0986879	0
DIPPA_05919.mRNA.1	0.236876	0.0107135	0.0321406	0.0535676	0.00707092	0.0668524	0.0547461	0.127598	0.0323548	0.121813	0.256267	0.0731162	0.0555197	0.074178	0.225947	0.118662	0.011377	0.0150935	0.100724	0.00705374	0.095946	0.222382	0.223385	0.0207416	0.0244126	0.0552496	0.0440529	0.0328561	0.124266	0.0306535	0.00881057	0.350771	0.0848018
DIPPA_05924.mRNA.1	0.252928	0.366821	0.124495	0.0589661	0.12813	0.0551292	0	0	0	0.0135299	0	0.288658	0.387703	0.228673	0.0696427	0	0	0.0253246	0	0	0	0	0.131672	0.259888	0.305176	0.1216	0.0987355	0.0450669	0.0245552	0.00404352	0.00617556	0.00308778	0
DIPPA_05927.mRNA.1	0.50721	0.273964	0.0140564	0.0155074	0.0154167	0.0160515	0.0113358	0.00208579	0.00217648	0.0340074	0.108189	0.214916	0.588696	0.0374582	0.0511037	0.0336789	0.0162542	0.0149498	0.0136455	0.0143144	0.0149833	0	0.377526	0.58511	0.0145149	0.0046531	0	0	0	0.00590319	0.00388916	0.00187513	0.00652823
DIPPA_05928.mRNA.1	0.221918	0.423998	0.114346	0.0448351	0.0315297	0.0178211	0.015402	0.0316104	0.0291912	0.0455608	0.0237884	0.310285	0.297863	0.251187	0.0270369	0.0144319	0.00831202	0.0044757	0.00913409	0.0264889	0.0284984	0.0222872	0.247304	0.376714	0.151293	0.0506753	0.0402052	0.015077	0.0115171	0.0204167	0.033609	0.0479531	0.00523505
DIPPA_05929.mRNA.1	0.209644	0.324404	0.211545	0.0625648	0.0642931	0.0456274	0.0269616	0	0	0.0549602	0	0.281825	0.30343	0.111184	0.0621789	0.0565582	0.0509375	0.061608	0.0722786	0	0	0	0.160075	0.40323	0.0840939	0.077575	0.0761263	0	0	0	0.106765	0.0516442	0.0404896
DIPPA_05933.mRNA.1	0.143144	0.162472	0.00258348	0.00669792	0.0530093	0.117022	0.0626734	0.0807578	0.0374127	0.158071	0.176155	0.180846	0.106223	0.168692	0.139037	0.118943	0.000405121	0.0490196	0.00129639	0.0717874	0.0649814	0.0987684	0.195349	0.108883	0.142356	0.134655	0.000991231	0.000609989	0.000304994	0.143042	0.0574152	0.131529	0.0848647
DIPPA_05951.mRNA.1	0.0628571	0.0531677	0.0164803	0.0303934	0.0748654	0.183685	0.200497	0.059793	0.15942	0.156439	0.00240166	0.0705013	0.0813861	0.00679049	0.114739	0.0917715	0.0587178	0.0620132	0.070701	0.300979	0.136808	0.00559217	0.0657407	0.0866162	0.0195286	0.0335859	0.0385522	0.0458754	0.0430976	0.244192	0.252273	0.169613	0.000925926
DIPPA_05965.mRNA.1	0.339742	0.0530543	0.038513	0.0239718	0.0249452	0.0341932	0.0290825	0.02312	0.0892553	0.155391	0.188732	0.104306	0.0331672	0.0827648	0.132362	0.260738	0.0181934	0.0571356	0.0183467	0.0169158	0.10451	0.17156	0.181648	0	0	0.1575	0	0	0	0.166568	0.0238518	0.170018	0.300414
DIPPA_05981.mRNA.1	0.276062	0.436219	0.0259294	0.0285469	0.0311644	0.021676	0.0410208	0.0603656	0.0526768	0.0263384	0	0.147555	0.269279	0.279031	0.165462	0.0518938	0.0385721	0.0252503	0.0174721	0.00365694	0.00182847	0	0.26111	0.622767	0.0315112	0.00926093	0.0181009	0.0269409	0	0	0.0202057	0.0101028	0
DIPPA_05985.mRNA.1	0.119478	0.0273191	0.0457912	0.0642633	0.0596236	0.054984	0.0678367	0.00697386	0.0630818	0.11919	0.371459	0.17047	0.0973092	0.150735	0.204161	0	0	0.0080496	0.015093	0.0221364	0.117368	0.214678	0.233852	0.145648	0.0938565	0.042065	0	0	0	0.0890348	0.0285144	0.0770638	0.289966
DIPPA_05998.mRNA.1	0.200568	0.242995	0.0323994	0.0242169	0.0160344	0.00953247	0.0100835	0.00595091	0.0797311	0.361683	0.0168058	0.43973	0.421891	0	0	0	0	0	0	0.104011	0.0343681	0	0.332874	0.38989	0.0697329	0	0	0	0	0	0.0388936	0.16861	0
DIPPA_06027.mRNA.1	0.253754	0.206436	0.0330155	0.0520858	0.0485101	0.0449344	0.0598331	0.057211	0.0406436	0.0629321	0.140644	0.20195	0.252808	0.175072	0.097337	0.0518825	0.00642792	0.027972	0.00854701	0.003108	0.0285371	0.146359	0.243167	0.153064	0.0349432	0.11082	0.0195308	0.0734432	0.00318233	0.03694	0.00336952	0.0342568	0.287283
DIPPA_06048.mRNA.1	0	0.0638308	0.127662	0.206936	0.28621	0	0	0	0	0	0.315361	0	0.0533257	0.102194	0.151062	0.128281	0.105501	0.112239	0.118976	0.0779754	0.0369747	0.113471	0.140979	0	0	0	0	0	0.239232	0.169784	0.100335	0.150002	0.199668
DIPPA_06081.mRNA.1	0.277607	0.325971	0.0947722	0.0484577	0.0667226	0.0226447	0.0515329	0.0708229	0.0298201	0.00959836	0.00205013	0.337734	0.29954	0.0750914	0.025109	0.0664859	0.0306495	0.0493929	0.0433809	0.0384298	0.030178	0.00400802	0.218214	0.3383	0.0394309	0.0604906	0.0369665	0.0393189	0.0436877	0.0497368	0.114596	0.0557858	0.00347261
DIPPA_06082.mRNA.1	0.140112	0.191023	0.133802	0.0361394	0.0493331	0.0790191	0.107271	0.0930733	0.101391	0.052775	0.016062	0.0643491	0.0744766	0.161015	0.0080223	0.640817	0.00705508	0.00711197	0.0101843	0.0177515	0.00512062	0.0040965	0.220352	0.327638	0.0834171	0.0359296	0.0414573	0.0482412	0.0153266	0.0834171	0.13794	0.00628141	0
DIPPA_06085.mRNA.1	0.303933	0.177167	0.113975	0.0376098	0	0	0	0.093929	0.116838	0.131921	0.0246277	0.105733	0.332761	0.200824	0.144639	0.0884541	0.0442842	0.0196819	0.0636228	0	0	0	0.0440555	0.102282	0	0	0.523296	0.0146189	0.156531	0.144051	0.0026851	0.0124807	0
DIPPA_06088.mRNA.1	0.205412	0.168045	0.0936588	0.0192725	0.0232876	0.0930967	0.0425065	0.0118847	0.00171311	0.0760727	0.26505	0.321162	0.365793	0.0687252	0.130259	0	0	0.0204619	0.0200541	0.0196464	0.0527116	0.0011862	0.281169	0.319371	0.0125292	0	0	0.00356222	0.0592065	0.114851	0.00356222	0.106252	0.0994964
DIPPA_06089.mRNA.1	0.178635	0.179031	0.131355	0.0836795	0.206627	0.0878338	0	0	0.0306627	0.102176	0	0.1146	0.143069	0.146501	0.149933	0.112685	0.0754363	0.078471	0.0599733	0.0795549	0.0397774	0	0.0967267	0.0985686	0.16293	0.128723	0.120882	0.0993053	0.0869382	0.0745711	0.0665193	0.0648353	0
DIPPA_06098.mRNA.1	0.163975	0.0499925	0.0606409	0.0712893	0.026796	0.020297	0.0119982	0.0429936	0.033495	0.111183	0.407339	0.139908	0.0548761	0.22604	0.0820553	0.0271145	0.0814081	0.0372743	0.0446515	0.0331974	0.0435514	0.229923	0.214057	0.135902	0.0462158	0.105244	0.0215064	0.0716574	0.00924316	0.125561	0.0375217	0.0858424	0.14725
DIPPA_06103.mRNA.1	0.0886678	0.0408304	0.0288927	0.016955	0.049827	0.082699	0.024654	0.0323529	0.0102076	0.468512	0.156401	0.137736	0.0568024	0.0380338	0.167031	0	0	0.0437934	0.0158888	0.108838	0.376763	0.0551142	0.0706143	0.0305185	0.01408	0.0543187	0.038988	0.0236572	0.0227996	0.0719723	0.037094	0.535682	0.100275
DIPPA_06105.mRNA.1	0.143963	0.0353608	0.0719813	0.092496	0.117599	0.0545258	0.0302321	0.0430988	0.0233039	0.145132	0.242307	0.119182	0.0523604	0.0939162	0.12392	0.0150432	0.0597573	0.0560173	0.0792886	0.0542719	0.104222	0.242021	0.160573	0.0791345	0.0165281	0.187619	0.0103175	0.0674146	0.0463788	0.0859461	0.0158269	0.180006	0.150255
DIPPA_06109.mRNA.1	0.17784	0.663341	0	0	0	0	0	0	0	0.158819	0	0.335608	0.5117	0	0	0.152691	0	0	0	0	0	0	0.0922177	0.8343	0	0	0	0	0	0	0	0.0734819	0
DIPPA_06112.mRNA.1	0.224586	0.378812	0.097081	0.0415335	0.0410253	0.0416062	0.0345629	0.0157566	0.00464711	0.0277374	0.0926518	0.341402	0.396153	0.0583448	0.0767361	0.0317091	0.0167001	0.0239932	0.0109925	0.000845577	0.0107811	0.0323433	0.257872	0.415223	0.10695	0.0705236	0.0659586	0.0313956	0.0115521	0.0151854	0.00372648	0.0145333	0.00708031
DIPPA_06127.mRNA.1	0.39137	0.60863	0	0	0	0	0	0	0	0	0	0.416266	0.583734	0	0	0	0	0	0	0	0	0	0.195903	0.651993	0.152104	0	0	0	0	0	0	0	0
DIPPA_06130.mRNA.1	0.110072	0.0278709	0.0674722	0.10822	0.0545952	0.0712648	0.0575057	0.0932263	0.0169342	0.08864	0.304198	0.113295	0.0373481	0.0277877	0.152698	0.00411008	0.0814868	0.0948892	0.0862223	0.0230522	0.0931916	0.285919	0.124234	0.0373927	0.0542501	0.190744	0.016653	0.0753984	0.100736	0.0946056	0.0196159	0.0879649	0.198406
DIPPA_06153.mRNA.1	0.221586	0.139231	0.0201355	0.0590705	0.0396984	0.0586888	0.0292013	0.0683271	0.0324458	0.0628877	0.268728	0.225732	0.226366	0.0122724	0.0916865	0.0248614	0.0645289	0.0520982	0.0486144	0.00570071	0.0631829	0.184956	0.237823	0.184835	0.0733274	0.130241	0.0219447	0.0561106	0.0483497	0.0473684	0.0110616	0.0382694	0.150669
DIPPA_06159.mRNA.1	0.0499127	0.0129308	0.572897	0.214586	0.0987263	0	0	0.0509472	0	0	0	0	0	0.176497	0.352993	0.267042	0.0812092	0	0	0.0815056	0.0407528	0	0.0541439	0.199366	0.344588	0.206443	0.0812159	0	0	0.114244	0	0	0
DIPPA_06160.mRNA.1	0.070387	0.0654441	0.12209	0.0784934	0.0768128	0.0746379	0.0297563	0.0647521	0.0513568	0.0379615	0.328308	0.104938	0.0714951	0.0623253	0.0531555	0.327171	0.0267739	0.0944442	0	0	0.0274604	0.232237	0.10326	0.0593883	0.0647466	0.205515	0.112748	0.0605046	0.0970083	0.0315919	0.0314802	0.0313686	0.202389
DIPPA_06161.mRNA.1	0.0753193	0.0484754	0.615064	0	0	0	0	0	0.174094	0.0870472	0	0.0155771	0.0133842	0.0897198	0.166055	0	0	0.14821	0.134447	0.049	0.163106	0.2205	0.0285749	0.0171815	0.173034	0.103333	0.120057	0.136782	0.162798	0.100561	0.0383233	0.119357	0
DIPPA_06165.mRNA.1	0.140028	0.0410007	0.0376998	0.0568103	0.0185893	0.0900799	0.0782662	0.0590688	0.0164177	0.117877	0.344163	0.163155	0.0639282	0.0133369	0.218992	0.0497021	0.0487241	0.0774429	0.0400996	0.0348537	0.111585	0.178181	0.16992	0.0565739	0.0218964	0.158823	0.0129793	0.0420093	0.0531061	0.111959	0.0281383	0.152383	0.192212
DIPPA_06173.mRNA.1	0.34581	0.550609	0.027907	0.0287191	0.0295312	0	0	0	0	0.0174234	0	0.131735	0.188605	0.251245	0.168035	0.0848243	0	0	0	0.0291906	0.146365	0	0.223063	0.190501	0.148605	0.0249922	0.0228145	0	0	0	0	0.125998	0.264026
DIPPA_06178.mRNA.1	0.0694904	0.126406	0.105311	0.215751	0.0968729	0	0	0.249504	0.103491	0.0331734	0	0	0.0823786	0.0691911	0.0560036	0.268457	0.100862	0.111869	0.0425738	0	0	0.268665	0.0656199	0.0848222	0.0561631	0.151381	0.0591229	0.190435	0.13604	0.0816459	0.0854719	0.089298	0
DIPPA_06182.mRNA.1	0.189547	0.296935	0.0265613	0.0816832	0.0398896	0.0517898	0.0220868	0.0706398	0.0175171	0.0496002	0.153751	0.354327	0.233304	0.0603902	0.0610378	0.00712378	0.0430665	0.0335951	0.0383712	0.00663806	0.0464664	0.11568	0.26032	0.260143	0.0915761	0.118536	0.0222753	0.0441969	0.0279325	0.0441085	0.015027	0.0252807	0.0906037
DIPPA_06187.mRNA.1	0.212265	0.38359	0.0782298	0.0328718	0.046802	0.086554	0.0417056	0.0135055	0.0138452	0.0565701	0.034061	0.274996	0.361501	0.0232772	0.101337	0.0895361	0.0488822	0.00822823	0.0135333	0.0660423	0.000974395	0.0116927	0.222968	0.351337	0.132294	0.047919	0.0461634	0.0108437	0.00650625	0.0598988	0.0216875	0.0948053	0.00557678
DIPPA_06191.mRNA.1	0.151705	0.170816	0.0646761	0.0309493	0.0190788	0.00720828	0.0441094	0.0310816	0.138875	0.304599	0.0369011	0.258739	0.331829	0.190464	0.0305258	0	0	0.0474655	0.036502	0.0255385	0.0676727	0.0112645	0.182092	0.345551	0.011763	0.0209853	0.00621089	0.0134569	0.0108691	0.00828118	0.114337	0.286454	0
DIPPA_06202.mRNA.1	0.265946	0.380469	0.190696	0.110569	0.0193727	0.00856616	0.0071165	0.00566684	0	0	0.0115973	0.230067	0.367755	0.0963008	0.0292149	0.117806	0.0633665	0.00892676	0.00513965	0.0112261	0.0701968	0	0.216209	0.362841	0.174007	0.0816171	0.078322	0.0499335	0.0215449	0.00925163	0.00418224	0.00209112	0
DIPPA_06212.mRNA.1	0.0643064	0.0460621	0.0424494	0.0443461	0.0885116	0.121749	0.120213	0.122923	0.227782	0.115336	0.00632225	0.0742371	0.0713701	0.00747491	0.0794593	0.110895	0.0653287	0.0939996	0.11284	0.252816	0.118984	0.0125947	0.0553409	0.0511879	0.0306162	0.0624879	0.0694418	0.0845084	0.0729187	0.165733	0.282403	0.122658	0.00270427
DIPPA_06213.mRNA.1	0.231699	0.599166	0.0572012	0.0158325	0.0156622	0.0216207	0.0198332	0.010555	0.0113211	0.0171093	0	0.242634	0.41819	0.226907	0.0356229	0.0355282	0.00757935	0	0	0.0223591	0.0111795	0	0.223344	0.562202	0.100258	0.0255807	0.00734155	0	0	0.0528821	0.0189274	0.00946372	0
DIPPA_06216.mRNA.1	0.3302	0.422151	0.0838589	0.0384783	0.0219763	0.0200722	0.00761633	0.00797334	0.00833036	0.00880638	0.0505375	0.383558	0.595347	0	0	0	0	0	0	0	0	0.0210945	0.33105	0.404074	0.150583	0.0564796	0.0578138	0	0	0	0	0	0
DIPPA_06223.mRNA.1	0.186008	0.702881	0	0	0	0	0	0	0.0740741	0.037037	0	0.502504	0.30217	0	0	0	0	0	0	0.130217	0.0651085	0	0	0.848855	0	0	0	0	0	0	0.100763	0.0503817	0
DIPPA_06227.mRNA.1	0.100289	0.117642	0.124532	0.122746	0.123426	0.0914427	0.0900817	0.0395543	0.0541	0.116876	0.0193093	0.114934	0.145718	0.0703025	0.200256	0.156902	0.0897955	0.0709416	0.0426076	0.0700895	0.0174691	0.0209842	0.10293	0.135498	0.183091	0.121781	0.114128	0.0789474	0.0558977	0.0609369	0.0543113	0.0792273	0.0132512
DIPPA_06229.mRNA.1	0.111572	0.110535	0.0875993	0.0871157	0.03019	0.0794473	0.0411054	0.134784	0.0715026	0.206839	0.0393092	0.176892	0.0882492	0.037911	0.0854963	0.0689791	0.0607205	0.209061	0.0464842	0.142441	0.0439673	0.0397986	0.0963956	0.113684	0.0525985	0.110855	0.024518	0.0511316	0.0606664	0.104673	0.0900042	0.246438	0.049036
DIPPA_06232.mRNA.2	0.249231	0.101705	0.0229593	0.0923257	0.0937912	0.015925	0.0182697	0.0250598	0.0318499	0.175761	0.173123	0.147923	0.0983256	0.0704522	0.132816	0.100632	0.0684469	0.0838876	0.0394372	0.121654	0.0117643	0.124662	0.229764	0.025004	0.130149	0.150425	0.0646738	0.0691617	0.0641128	0.0721269	0.0518513	0.142731	0
DIPPA_06235.mRNA.1	0.0476901	0.0293343	0.0497102	0.0643773	0.1039	0.107764	0.13622	0.134376	0.204901	0.120235	0.00149306	0.0509316	0.049919	0.0129607	0.0683475	0.0926488	0.0930539	0.107533	0.174868	0.225294	0.121203	0.00324018	0.0503729	0.0445489	0.0300398	0.0625319	0.0850107	0.087463	0.123633	0.152447	0.221927	0.136916	0.00510882
DIPPA_06236.mRNA.1	0.0984736	0.139523	0.251926	0.145006	0.100845	0.0552756	0.0474956	0.0604624	0.0642413	0.0291938	0.00755779	0.165524	0.159443	0.0938744	0.120854	0.109023	0.0542901	0.0807165	0.0895621	0.0723131	0.0361566	0.0182441	0.126295	0.141024	0.195287	0.1281	0.0861922	0.0488454	0.0583484	0.0691818	0.0956001	0.0419082	0.0092179
DIPPA_06239.mRNA.1	0.19747	0.139931	0.13299	0.126049	0	0	0	0.0467928	0.030337	0.0647039	0.261726	0.146901	0.149296	0.197535	0.116479	0.0891549	0.061831	0	0	0	0.0665493	0.172254	0.207185	0.163726	0.0723348	0.201838	0	0	0	0.0473482	0.0192504	0.102523	0.185796
DIPPA_06245.mRNA.1	0.0596807	0.0849175	0.220706	0.161025	0.190435	0.115851	0.0782937	0.0245744	0.0331192	0.0167583	0.0146387	0.0828937	0.0998377	0.102273	0.294947	0.184963	0.0832995	0.0939529	0.0141031	0.033888	0.00517451	0.00466721	0.0942765	0.111339	0.179374	0.124406	0.278942	0.102592	0.0203024	0.0485961	0.0228942	0.0104752	0.00680346
DIPPA_06248.mRNA.1	0.191635	0.239621	0.0197951	0.0317338	0.00839559	0.0237233	0.00747131	0.0157129	0.108989	0.32997	0.0229531	0.259318	0.337988	0.176714	0.0154391	0	0	0	0	0.0714918	0.13905	0	0.248498	0.275981	0.0630965	0.0335808	0.0053906	0.00989749	0.0149346	0.0121068	0.0566455	0.279869	0
DIPPA_06249.mRNA.1	0.0838482	0.0898794	0.163725	0.157841	0.226979	0.082892	0.0525154	0.0478082	0.0378788	0.0224331	0.0342012	0.133248	0.144672	0.0505945	0.151667	0.0444159	0.143973	0.0853346	0.140825	0.0362555	0.0310096	0.0380042	0.107177	0.106891	0.144684	0.161099	0.203092	0.0887574	0.0690017	0.0378889	0.0390342	0.0198511	0.0225234
DIPPA_06251.mRNA.1	0.147783	0.21219	0	0	0	0	0.223908	0.416119	0	0	0	0.231397	0.386749	0	0	0.381855	0	0	0	0	0	0	0.187468	0.530557	0.281975	0	0	0	0	0	0	0	0
DIPPA_06256.mRNA.1	0.0846349	0.0326999	0.0748634	0.0917135	0.0534739	0.0510118	0.0339309	0.194122	0.0990229	0.0476264	0.236901	0.0734253	0.0299009	0.0275124	0.126239	0.0138889	0.111642	0.154547	0.112438	0.0183121	0.113411	0.218684	0.0851186	0.0302623	0.0523585	0.177154	0.0959746	0.113171	0.116534	0.0736862	0.0290134	0.0549524	0.171774
DIPPA_06278.mRNA.1	0.533491	0.303061	0	0	0	0	0	0	0	0.163448	0	0.193093	0.129961	0.268029	0.225649	0.183268	0	0	0	0	0	0	0.493346	0.506654	0	0	0	0	0	0	0	0	0
DIPPA_06279.mRNA.1	0.0401804	0.0729352	0.10569	0	0	0	0.0466494	0.098401	0.0645984	0.505125	0.0664207	0.0650337	0.0469569	0.0587229	0.0704888	0.124077	0.0777891	0.0315007	0.0525457	0.0735908	0.368275	0.0310194	0.161757	0	0	0.0675123	0	0	0	0.0986719	0.0744934	0.597565	0
DIPPA_06287.mRNA.1	0.260066	0.507008	0.0494207	0.0661103	0.023252	0.00907397	0.0114235	0.0181479	0.0352426	0.0109374	0.00931702	0.353104	0.462818	0.0170314	0.0265373	0.00574314	0.0183186	0.0129716	0.0484206	0.0238637	0.0171304	0.0140608	0.415572	0.390885	0.0758071	0.0221041	0.0154956	0.00903912	0.0221041	0.0142803	0.0182302	0.0134447	0.00303836
DIPPA_06288.mRNA.1	0.314498	0.466183	0.153184	0.0399337	0	0	0	0	0	0	0.0262016	0.51847	0.435065	0	0	0	0.0464646	0	0	0	0	0	0.303544	0.26716	0.178565	0.079047	0.171684	0	0	0	0	0	0
DIPPA_06313.mRNA.1	0	0	0	0	0.150461	0.300923	0.0883481	0	0	0.315233	0.145035	0	0.00601521	0.0144596	0.443448	0.135805	0.00271841	0.00341248	0.00138813	0.261835	0.130918	0	0	0.119514	0.00496435	0.0051756	0.00401373	0.00190124	0.14159	0.281278	0.00116187	0.440401	0
DIPPA_06381.mRNA.1	0.0532935	0.035529	0.0514467	0.0587459	0.072553	0.0957699	0.0893501	0.131739	0.192507	0.183097	0.0359687	0.0594452	0.0475561	0.0260427	0.0706737	0.0460464	0.0700132	0.0981317	0.12927	0.252689	0.177203	0.0229289	0.0567641	0.0419195	0.0337037	0.06526	0.0620857	0.0723555	0.0847727	0.127813	0.219774	0.21884	0.0167118
DIPPA_06382.mRNA.1	0.0416281	0.0354049	0.037171	0.0409553	0.105374	0.0954503	0.11042	0.288453	0.228913	0.0145488	0.00168194	0.0427524	0.021478	0.0240228	0.0570033	0.107899	0.0728827	0.117366	0.261299	0.218648	0.014149	0.0625	0.0303875	0.0109655	0.029737	0.0525044	0.107239	0.139299	0.115324	0.218753	0.287241	0.00715547	0.00139392
DIPPA_06384.mRNA.2	0.041301	0.0382034	0.0971433	0.0820857	0.122182	0.156341	0.176304	0.12201	0.0779556	0.059112	0.0273619	0.0648968	0.0412979	0.104916	0.100983	0.119961	0.0903638	0.125565	0.141495	0.161947	0.0242871	0.0242871	0.0509376	0.0535498	0.0652113	0.0926392	0.123053	0.109432	0.0986099	0.199366	0.130329	0.0658644	0.0110085
DIPPA_06385.mRNA.1	0.20463	0.400224	0.151364	0.0450047	0.0290853	0.0457792	0.00550727	0.0240083	0.00800275	0.028655	0.0577403	0.208093	0.240771	0.100496	0.0386914	0.338297	0.00441981	0.0161939	0.027968	0.0192733	0.00579647	0	0.226164	0.371083	0.194158	0.0564011	0.0265219	0.0174575	0.004812	0.0254029	0.022829	0.0449866	0.0101835
DIPPA_06388.mRNA.1	0.0482843	0.0390908	0.0536412	0.106848	0.114594	0.113291	0.1172	0.173592	0.158969	0.0518315	0.0226582	0.080732	0.0565124	0.0148547	0.103983	0.0131324	0.0994618	0.136168	0.20226	0.189559	0.0720129	0.031324	0.0664834	0.0517529	0.0457625	0.0825886	0.115879	0.133163	0.0979083	0.175587	0.152411	0.0656977	0.0127664
DIPPA_06389.mRNA.1	0.182374	0.270066	0.201826	0.0132895	0.0260272	0.0403743	0.0452257	0.050077	0.0532959	0.0565148	0.0609293	0.335548	0.358095	0.221484	0.0848724	0	0	0	0	0	0	0	0.180509	0.437709	0.227227	0.154555	0	0	0	0	0	0	0
DIPPA_06407.mRNA.1	0.0884416	0.0480918	0.0653976	0.0769651	0.0402587	0.0715912	0.0577466	0.0578377	0.0378905	0.231351	0.224428	0.0971031	0.0532685	0.0315418	0.124833	0.0557461	0.0588908	0.0724223	0.0556508	0.0623213	0.207452	0.18077	0.108291	0.0643074	0.0626896	0.125581	0.0264914	0.0611729	0.0601618	0.0650152	0.0377149	0.262993	0.125581
DIPPA_06425.mRNA.2	0.265042	0.681936	0	0	0	0	0	0	0	0	0.0530214	0.0345894	0.589729	0.321804	0.0538781	0	0	0	0	0	0	0	0.111014	0.718648	0	0	0	0	0.170338	0	0	0	0
DIPPA_06437.mRNA.1	0.153123	0.0447437	0.0634548	0.0734882	0.0699629	0.0617373	0.0472747	0.0668896	0.0533309	0.155292	0.210702	0.113584	0.039795	0.0966545	0.153514	0.0971941	0.0793876	0.0584783	0.0393903	0.0418859	0.0839066	0.196209	0.184754	0.0369508	0.0438327	0.228163	0.0328216	0.0467972	0.1063	0.0794071	0.0352568	0.0707253	0.134992
DIPPA_06444.mRNA.1	0.252413	0.469549	0.09682	0.0596962	0.0705565	0.0198751	0.00972459	0.00986655	0.00738217	0.00255537	0.00156161	0.361293	0.387275	0.0392799	0.0472586	0.0523732	0.0285393	0.0258797	0.0130933	0.00143208	0.00398936	0.0395867	0.224051	0.315221	0.18875	0.0972926	0.0820817	0.0487898	0.0180809	0.0139673	0.00583565	0.00306132	0.00286999
DIPPA_06449.mRNA.1	0.239152	0.179135	0	0	0.0369099	0.0669565	0.0236407	0.0167772	0.043087	0.173339	0.221002	0.407981	0.145038	0.217822	0.117754	0	0	0	0	0.0230519	0.0321971	0.056156	0.360988	0.466463	0.024987	0.0354655	0	0	0	0.0279809	0.0373654	0.04675	0
DIPPA_06459.mRNA.1	0.0515016	0.0672204	0.172907	0.0999361	0.122428	0.119744	0.0773163	0.100192	0.0589137	0.112332	0.017508	0.0800521	0.0500869	0.0387956	0.223798	0.0172264	0.12652	0.155472	0.0848292	0.119861	0.06022	0.0431384	0.0464236	0.0295339	0.182833	0.162529	0.165667	0.0898016	0.0577757	0.101338	0.0614675	0.0964467	0.00618366
DIPPA_06461.mRNA.1	0.379634	0.620366	0	0	0	0	0	0	0	0	0	0.236204	0.302688	0.461108	0	0	0	0	0	0	0	0	0.341173	0.407767	0.25106	0	0	0	0	0	0	0	0
DIPPA_06463.mRNA.1	0.132323	0.0141971	0.119504	0.0540317	0.0518263	0.025224	0.0489318	0.025224	0.0493453	0.0248105	0.454583	0.0879293	0.0279293	0.0718687	0.115808	0.30803	0.0518182	0.0684343	0.0217172	0.0113636	0.00919192	0.225909	0.133939	0.0577374	0.162319	0.266901	0.0362446	0.0556858	0.0440113	0.0323369	0.0150449	0.030676	0.165104
DIPPA_06464.mRNA.1	0.168711	0.235736	0.191731	0.147727	0.13144	0.0639975	0	0	0.0453098	0.0153469	0	0.30566	0.106076	0.0952686	0.0844608	0.0870227	0.0895845	0.0952686	0.0427508	0.0382676	0.0313025	0.0243375	0.0990626	0.109562	0.142969	0.190626	0.183944	0.133833	0.0728481	0.011863	0.00702233	0.04827	0
DIPPA_06465.mRNA.1	0.156676	0.0435467	0.0479941	0.0811637	0.0487353	0.063745	0.0557769	0.0918188	0.0228852	0.0798666	0.307792	0.156373	0.0472499	0.125363	0.09134	0.0159459	0.0353456	0.0903847	0.0174156	0.03913	0.0608443	0.320608	0.141183	0.0249595	0.00790702	0.238735	0.160808	0.0828808	0.063923	0.0664952	0.0133371	0.0503001	0.149471
DIPPA_06489.mRNA.1	0.171004	0.238968	0.259787	0.148224	0.0587614	0.0300973	0.0233839	0.0165196	0.0238365	0.0255714	0.00384702	0.194216	0.262452	0.188553	0.114654	0.091445	0.0356496	0.0369494	0.0244163	0.032029	0.0172214	0.00241378	0.210508	0.265543	0.185743	0.120389	0.0630321	0.0437699	0.0253676	0.031387	0.0344828	0.0197781	0
DIPPA_06518.mRNA.1	0.233384	0.409306	0.181146	0.150366	0	0	0	0	0	0	0.0257976	0.100105	0.146909	0.124631	0.0308767	0.0513716	0.0718665	0.182036	0.292205	0	0	0	0.328224	0.401778	0.0960969	0.0650522	0.0302718	0	0	0	0.0274378	0.05114	0
DIPPA_06520.mRNA.1	0.383875	0.616125	0	0	0	0	0	0	0	0	0	0.354231	0.645769	0	0	0	0	0	0	0	0	0	0.383953	0.616047	0	0	0	0	0	0	0	0	0
DIPPA_06543.mRNA.1	0.0904303	0.0195014	0.00460792	0.147289	0.00691187	0.0742204	0.0922406	0.100963	0.0404015	0.0909241	0.33251	0.0980985	0.036619	0.0204932	0.167439	0.0294295	0.0729692	0.0759927	0.0798226	0.0129006	0.0481758	0.35806	0.173206	0.0123854	0.0997447	0.113737	0.0018909	0.0847121	0.129999	0.111468	0.00415997	0.0415997	0.227097
DIPPA_06544.mRNA.1	0.0825048	0.127333	0.096023	0.086255	0.0770975	0.0864294	0.0917495	0.103698	0.132043	0.112594	0.0042735	0.129268	0.13961	0.111527	0.0876348	0.108407	0.060444	0.087724	0.0858518	0.118213	0.0641883	0.00713203	0.216727	0.210843	0.0516952	0.00196133	0.0581395	0.0469319	0.0535164	0.0933034	0.137293	0.129588	0
DIPPA_06545.mRNA.1	0.251836	0.0424499	0.0968505	0.151251	0.0572638	0.0776796	0.013569	0.0512884	0.0499191	0.103697	0.104195	0.100135	0.0380837	0.157808	0.146112	0.107424	0.0687351	0.0477631	0.0440757	0.0159018	0.0574425	0.216518	0.182591	0.0568944	0.0502788	0.214063	0.0214535	0.0838295	0.0308099	0.0794821	0.0462149	0.0284472	0.205935
DIPPA_06546.mRNA.1	0.161228	0.201728	0.0887912	0.0999769	0.0886369	0.0631798	0.0468256	0.0329399	0.0518399	0.164854	0	0.223028	0.267358	0.0169257	0.102476	0.0165803	0.0621762	0.125158	0.0575705	0.0888889	0.0369603	0.00287853	0.150346	0.207872	0.141609	0.107612	0.0770761	0.075173	0.0486159	0.0323529	0.0550173	0.103028	0.00129758
DIPPA_06550.mRNA.1	0.36105	0.63895	0	0	0	0	0	0	0	0	0	0.235835	0.260991	0.393905	0.10927	0	0	0	0	0	0	0	0.389016	0.610984	0	0	0	0	0	0	0	0	0
DIPPA_06556.mRNA.1	0.434178	0.565822	0	0	0	0	0	0	0	0	0	0.410261	0.559762	0	0	0	0	0	0	0.0199846	0.00999231	0	0.32097	0.432622	0.168985	0.0774223	0	0	0	0	0	0	0
DIPPA_06559.mRNA.1	0.250236	0.451315	0.116211	0.063715	0.0654278	0.0187548	0.0171277	0.0105335	0.0055665	0.000599469	0.000513831	0.270939	0.616438	0.0242661	0.0377691	0.0248532	0.0154599	0.0037182	0.00489237	0.00117417	0.000489237	0	0.266279	0.435054	0.12186	0.048026	0.0602461	0.0183729	0.0217911	0.0252948	0.00205093	0.00102547	0
DIPPA_06563.mRNA.1	0.119183	0.158023	0.100466	0.127913	0.122808	0.0743508	0.0684323	0.0322557	0.0489014	0.119405	0.0282607	0.172131	0.216284	0.00939891	0.134317	0.0293989	0.0810929	0.100874	0.0671038	0.0921311	0.0504918	0.046776	0.113161	0.159773	0.111587	0.102405	0.0830783	0.0804547	0.08885	0.0572803	0.0582422	0.103105	0.0420638
DIPPA_06565.mRNA.2	0.222373	0.355559	0.0527162	0.0301235	0.0478084	0.0369775	0.0554239	0.0104925	0.0274158	0.160095	0.0010154	0.250786	0.371415	0.0257265	0.0560267	0.0445927	0.0351596	0.0365889	0.0181039	0.14121	0.0203907	0	0.167735	0.380189	0.0930438	0.044879	0.0427152	0.0415932	0.0161885	0.036945	0.0722071	0.104504	0
DIPPA_06567.mRNA.1	0.355948	0.41843	0.084501	0.0623034	0.0401058	0.0262725	0.0124392	0	0	0	0	0.335963	0.600247	0	0	0	0	0.0188231	0.0183002	0.0177774	0.00888868	0	0.399477	0.567506	0	0	0	0	0	0	0.0220116	0.0110058	0
DIPPA_06574.mRNA.1	0.0844975	0.0695115	0.0125307	0.0209974	0.0890695	0.203285	0.219795	0.0249767	0.162391	0.10812	0.00482601	0.0786728	0.132408	0.00646912	0.141068	0.0406928	0.0546745	0.0332846	0.0845159	0.311248	0.116548	0.000417362	0.0514422	0.103039	0.0113373	0.0273793	0.0289989	0.0252969	0.0435755	0.280657	0.301404	0.123785	0.00308499
DIPPA_06595.mRNA.2	0.173679	0.195837	0.135184	0.0884064	0.0810206	0.046031	0.0427484	0.0642346	0.0203671	0.0490898	0.103402	0.244254	0.244556	0.0195565	0.122883	0.0694556	0.0488911	0.0608871	0.055746	0.0127016	0.0222782	0.0987903	0.187116	0.265872	0.134798	0.12372	0.0640477	0.0538075	0.0538075	0.0277416	0.0117297	0.0278347	0.0495252
DIPPA_06597.mRNA.1	0.143008	0.0667043	0.050787	0.0348698	0.0471871	0.0595045	0.131432	0.0494106	0.066069	0.252135	0.0988918	0.0773683	0.0580935	0.105096	0.0456026	0.153094	0.260586	0.0711767	0.0175519	0.0908822	0.0320349	0.0885132	0.144014	0.111541	0.0466853	0.178735	0.124224	0.0697131	0.0498336	0.0299541	0.0394891	0.177836	0.0279752
DIPPA_06598.mRNA.1	0.106891	0.0443756	0.0700115	0.076408	0.133177	0.112988	0.0693619	0.170006	0.107191	0.0815551	0.0280346	0.0873583	0.0814485	0.0242841	0.0906893	0.157739	0.0251437	0.0832751	0.208456	0.0920862	0.0805351	0.068984	0.0374154	0.0173961	0.0336877	0.0636477	0.0786967	0.0244374	0.365042	0.199089	0.0962308	0.038658	0.0456993
DIPPA_06605.mRNA.1	0.0983258	0.294481	0.334634	0.130675	0.0986805	0	0	0	0.0180902	0.0144012	0.0107123	0.177347	0.283405	0.434164	0	0	0.0848266	0	0	0	0	0.0202571	0.237268	0.283927	0.0818702	0.145407	0.170337	0.0774081	0	0	0.00252207	0.00126103	0
DIPPA_06611.mRNA.1	0.0832079	0.0616533	0.0645433	0.088446	0.0851948	0.105846	0.0944669	0.101993	0.093925	0.070805	0.149919	0.116074	0.108047	0.119732	0.131417	0.109212	0.0870072	0.0793682	0.0717291	0.0482942	0.0591377	0.0699812	0.192748	0.229757	0.0463116	0.102226	0.0626157	0.0849212	0.107727	0.083821	0.059915	0.0299575	0
DIPPA_06616.mRNA.1	0.136162	0.0645382	0.0409766	0.0813556	0.0589039	0.0763189	0.0773434	0.0463548	0.029708	0.0910022	0.297337	0.126058	0.0714174	0.0366102	0.140091	0.0372374	0.0656162	0.0638131	0.0734556	0.0245375	0.112496	0.248667	0.1677	0.071728	0.0503099	0.160044	0.021327	0.0452971	0.0690849	0.0579657	0.0331754	0.0843966	0.238972
DIPPA_06617.mRNA.1	0.261275	0.419083	0.178758	0.0381484	0.00457415	0.00338487	0.00256152	0.00173818	0.0773031	0.0131735	0	0.221687	0.345694	0.186331	0.0269685	0.0290553	0.0311421	0.0429408	0.044506	0.0460711	0.025604	0	0.127732	0.447868	0.169473	0.0477427	0.0368148	0.00931566	0.0553565	0.0187209	0.0704944	0.00940523	0.00707632
DIPPA_06629.mRNA.1	0.18575	0.314398	0.0302918	0.0342172	0.0700637	0.0972449	0.0688787	0.0440675	0.0697674	0.0441416	0.0411791	0.254502	0.381861	0.140408	0.024911	0.0662137	0.023617	0.026313	0.0281462	0.0432438	0.005392	0.005392	0.264866	0.370956	0.0373832	0.0397453	0.0360481	0.0423128	0.060799	0.0552532	0.043956	0.0486803	0
DIPPA_06633.mRNA.1	0.239823	0.255961	0.174147	0.0923324	0	0	0	0.0351666	0.0317142	0.0282617	0.142593	0.302824	0.671845	0	0	0	0	0	0	0	0.025331	0	0.323427	0.289144	0.165343	0.0415424	0.0461422	0	0	0.0257304	0.0352176	0.0362238	0.03723
DIPPA_06652.mRNA.1	0.251831	0.191532	0.0866861	0	0	0	0	0	0	0.016354	0.453597	0.178215	0.158604	0.144877	0.116522	0.141772	0	0	0	0.0144631	0.0611211	0.184426	0.150404	0.143215	0.0774724	0.0647969	0.0521213	0.0622428	0.106702	0.0542023	0.0600199	0.0658374	0.162985
DIPPA_06658.mRNA.1	0.161513	0.053493	0.0378155	0.103971	0.0605565	0.0686536	0.0507365	0.0655526	0.0390214	0.0647773	0.29391	0.123252	0.0455685	0.0699024	0.136442	0.114943	0.093445	0.0680559	0.0459641	0.0204432	0.0561198	0.225864	0.178494	0.0677899	0.0756194	0.152428	0.0411298	0.0617443	0.0845391	0.0692765	0.0317146	0.0566898	0.180575
DIPPA_06660.mRNA.1	0.122093	0.224963	0.190468	0.0802247	0.0918108	0.0526639	0.0654788	0.0381813	0.0566137	0.0529272	0.0245765	0.172223	0.212159	0.12997	0.0423427	0.29934	0.0223748	0.0204136	0.0184525	0.0364593	0.0254056	0.0208593	0.226479	0.218526	0.0878758	0.0847721	0.130262	0.0612027	0.0536372	0.0344326	0.014743	0.0445199	0.04355
DIPPA_06661.mRNA.2	0.0682369	0.0578455	0.00900589	0.0872878	0.0493592	0.0574991	0.0375823	0.067371	0.320921	0.237963	0.00692761	0.0464985	0.0356489	0.0512893	0.0698887	0.218966	0.00676342	0.0391715	0.059039	0.195716	0.221361	0.0556573	0.0729768	0.0357087	0.0799938	0.0670513	0.0255731	0.0503664	0.10276	0.0506783	0.255107	0.242008	0.0177764
DIPPA_06664.mRNA.1	0.137641	0.088171	0.320545	0.0797577	0.0457681	0.138819	0.0614168	0.0250715	0.0353357	0.0674743	0	0.0618096	0.0366279	0.123505	0.210382	0.140274	0.0701654	0.171236	0.0454415	0.0657014	0.0748584	0	0.0314559	0.109245	0.15898	0.104145	0.226833	0.0975027	0.00648246	0.127418	0.0727949	0.0496281	0.0155154
DIPPA_06681.mRNA.1	0.169672	0.170442	0.0669961	0.0872746	0.0426105	0.0440223	0.0500545	0.0742476	0.0216903	0.0686004	0.204389	0.179174	0.247549	0.1666	0.08565	0.0637956	0.0419412	0.0527077	0.0310542	0.00940061	0.0175157	0.104612	0.227496	0.262026	0.0706086	0.100219	0.0715197	0.0428207	0.0554847	0.037172	0.0112063	0.0360787	0.0853681
DIPPA_06685.mRNA.1	0	0	0	0	0	0	0	0	0.333333	0.666667	0	0	0.159477	0.318954	0	0	0	0	0.110087	0	0	0.411482	0	0	0	0	0.078472	0.156944	0	0	0	0.392431	0.372153
DIPPA_06693.mRNA.1	0.0964429	0.0833722	0.237046	0.0361311	0.0351975	0.0595649	0.0286621	0.074036	0.0328634	0.215946	0.100738	0.0711877	0.0529993	0.030595	0.0613105	0.0355336	0.0505902	0.0911828	0.0297519	0.0542038	0.322332	0.200313	0.0926825	0.025502	0.206109	0.169569	0.0510991	0.0533828	0.0202683	0.043772	0.0203635	0.266533	0.0507184
DIPPA_06696.mRNA.1	0.153984	0.167444	0.0977207	0.107771	0.0620065	0.0598528	0.0483668	0.0654164	0.0505205	0.0849785	0.101938	0.14542	0.153969	0.131069	0.108168	0.0850382	0.0619084	0.0782443	0.0335114	0.0745802	0.0350382	0.0930534	0.159905	0.162615	0.0837639	0.131024	0.0584399	0.0800373	0.0526806	0.0889303	0.0508173	0.0608114	0.0709748
DIPPA_06702.mRNA.1	0.250866	0.345084	0.235545	0.0942179	0	0	0	0	0.0495248	0.0247624	0	0.437924	0.27211	0.187359	0.102607	0	0	0	0	0	0	0	0.0306438	0.369968	0.201121	0.143706	0.0593851	0.0515373	0.0436895	0.0261593	0.0491931	0.0245966	0
DIPPA_06703.mRNA.1	0.212808	0.379161	0.176603	0.104476	0.0515328	0.019748	0.0288697	0.0115667	0.0101561	0.00507805	0	0.240733	0.280204	0.235273	0.190343	0	0	0.0157283	0.0153276	0.0149269	0.00746343	0	0.235734	0.375928	0.162968	0.0153004	0.0773029	0.0207268	0.0340257	0.0473246	0.0185029	0.012187	0
DIPPA_06714.mRNA.1	0.137308	0.209041	0.0347838	0.0389118	0.0650335	0.0848616	0.0866888	0.130202	0.137376	0.067402	0.00839142	0.217006	0.25684	0.00908295	0.04826	0.0357846	0.0541694	0.0803239	0.0987087	0.145218	0.0469468	0.00766032	0.193473	0.152389	0.0963481	0.0540987	0.0694444	0.0710956	0.0663364	0.102758	0.131507	0.0569153	0.00563326
DIPPA_06735.mRNA.1	0.410701	0.589299	0	0	0	0	0	0	0	0	0	0.172387	0.112684	0.71493	0	0	0	0	0	0	0	0	0.115825	0.519201	0	0	0	0	0.364974	0	0	0	0
DIPPA_06737.mRNA.1	0.0968094	0.119144	0.130563	0.0793451	0.0891688	0.100672	0.0879933	0.115197	0.119899	0.0596977	0.00151133	0.107424	0.125259	0.0829531	0.0596226	0.161862	0.0699917	0.0843011	0.100788	0.135732	0.0688511	0.00321443	0.108681	0.125891	0.0856708	0.0769231	0.0930874	0.091566	0.0932776	0.10136	0.139298	0.0830085	0.00123609
DIPPA_06740.mRNA.1	0.206417	0.320992	0.059496	0.0255911	0.0223435	0.0214341	0.0177968	0.0453365	0.0240322	0.113796	0.142764	0.118609	0.198694	0.638712	0	0	0.00944597	0.00669432	0.00394267	0.002957	0.0209454	0	0.239261	0.412208	0.0977769	0.0489827	0.022419	0.0118689	0.0101733	0.00753579	0.0037679	0.13376	0.0122457
DIPPA_06751.mRNA.1	0.0797816	0.160372	0.160701	0.161029	0.0310936	0.0277567	0.0373123	0.022802	0.0703524	0.117903	0.130896	0.0856121	0.160466	0.103939	0.047412	0.215995	0.120978	0.0259606	0.0633878	0.100815	0.0435469	0.0318871	0.182993	0.312564	0.0560073	0.0530454	0.0500835	0	0	0.079595	0.0494372	0.216274	0
DIPPA_06763.mRNA.1	0.220938	0.370442	0.112445	0.0923123	0.075013	0.0324361	0.0323615	0.0220714	0.0265454	0.0154351	0	0.25026	0.402321	0.230343	0.0583651	0	0	0	0	0.039141	0.0195705	0	0.227099	0.412798	0.0728366	0.0694009	0.0467254	0.0396822	0.0356882	0.0316942	0.0411424	0.0229332	0
DIPPA_06775.mRNA.1	0.0864529	0.125893	0	0	0	0.152281	0.162933	0.173584	0.200989	0.0978669	0	0.191148	0.176269	0.452063	0	0	0	0	0	0.10901	0.0715103	0	0.310044	0.335517	0	0	0	0	0	0	0.236293	0.118147	0
DIPPA_06776.mRNA.1	0.240542	0.346847	0.0758729	0.0455446	0.0152163	0	0	0.091506	0.0264721	0.129234	0.028765	0.347338	0.385488	0.208079	0.0306695	0	0	0	0	0.0189503	0.00947513	0	0.124891	0.550275	0.198783	0.0678064	0	0	0	0.0159374	0	0	0.0423066
DIPPA_06816.mRNA.1	0.100026	0.0402023	0.0747362	0.0538938	0.0427313	0.102555	0.043429	0.0921776	0.0284294	0.079707	0.342112	0.109399	0.0459723	0.0956322	0.161845	0.121118	0.0626076	0.0747357	0.0226174	0.0312218	0.0859625	0.188888	0.111165	0.042547	0.052045	0.159042	0.036635	0.0704594	0.0706532	0.095755	0.0534018	0.102539	0.205757
DIPPA_06821.mRNA.1	0.123688	0.0401686	0.0568553	0.0897987	0.0438672	0.0744882	0.0513504	0.0934113	0.0276965	0.0963358	0.30234	0.134541	0.059824	0.0541547	0.138518	0.0441699	0.0599932	0.0858859	0.0655779	0.0247081	0.0929937	0.239634	0.144568	0.0628894	0.0493575	0.157905	0.0321262	0.0745717	0.0770055	0.0877142	0.0265771	0.0849883	0.202298
DIPPA_06822.mRNA.1	0	0.0435873	0.063838	0.0840887	0.0532305	0.239344	0.425458	0	0	0	0.0904532	0	0.0644097	0.128819	0.0236944	0.144791	0	0	0.0712331	0.0657219	0.0602107	0.44112	0.481162	0	0	0	0.0446362	0.129826	0.0457498	0	0	0	0.298627
DIPPA_06855.mRNA.1	0.130993	0.039028	0.0291278	0.111357	0.0388643	0.0598102	0.0685649	0.0684831	0.0304369	0.0719195	0.351415	0.115248	0.0536933	0.0528775	0.179991	0.0120142	0.0781667	0.0928508	0.0776476	0.0298873	0.06504	0.242584	0.17491	0.0586284	0.0551166	0.164667	0.0278997	0.0658472	0.0902351	0.069164	0.0278997	0.0633109	0.202322
DIPPA_06856.mRNA.1	0.0670894	0.0638728	0.0487088	0.0576234	0.108078	0.154489	0.0906167	0.172227	0.15936	0.0755445	0.00238949	0.0830636	0.0608022	0.0341277	0.0704129	0.0628616	0.0975777	0.132196	0.157399	0.23095	0.069138	0.00147102	0.0587439	0.0474014	0.0491789	0.0760115	0.113086	0.111478	0.0808363	0.200186	0.176062	0.0864229	0.000592517
DIPPA_06859.mRNA.1	0	0	0	0.066149	0.132298	0.149308	0.171166	0.193024	0.192037	0.0960187	0	0.0646244	0.0528309	0	0	0	0	0.203845	0.369912	0.205858	0.102929	0	0	0	0.0467232	0.0934463	0.109937	0.119491	0.162222	0.222491	0.163793	0.0818964	0
DIPPA_06883.mRNA.1	0.154156	0.388228	0.218052	0.137953	0	0	0	0	0.0308495	0.0707616	0	0.291537	0.445836	0.183545	0	0	0	0	0.0790823	0	0	0	0.0574605	0.541599	0.195383	0.0851646	0	0	0	0	0.0440359	0.0763574	0
DIPPA_06884.mRNA.1	0.0835539	0.0186962	0.0132363	0.0635341	0.0509596	0.0324289	0.0287889	0.0736267	0.0253144	0.33405	0.275811	0.0774357	0.0371851	0.0169266	0.0964947	0.0225243	0.0371851	0.0722378	0.0369186	0.0647741	0.350393	0.187925	0.0890509	0.0503882	0.0109333	0.124703	0.0123594	0.0258279	0.0560925	0.0381873	0.0421486	0.456505	0.0938045
DIPPA_06892.mRNA.1	0	0	0	0	0.0923147	0.184629	0.176848	0.182849	0.276588	0.0867708	0	0	0	0	0	0.0530862	0.106172	0.13308	0.159987	0.365117	0.182558	0	0.0431646	0	0	0	0.0899811	0.10417	0.124315	0.144461	0.369683	0.124225	0
DIPPA_06895.mRNA.1	0.0834442	0.0280209	0.0382272	0.0484335	0.0541243	0.259673	0.135775	0.0118764	0.0800111	0.148146	0.112269	0.0690313	0.0380683	0.0895384	0.141009	0.205361	0.0667206	0.0568425	0.0615216	0.0589221	0.0563226	0.156663	0.153638	0.110716	0.0677932	0.155543	0.0446272	0.0855438	0.0496415	0.0533019	0.0569623	0.0930652	0.129168
DIPPA_06896.mRNA.1	0.0448724	0.0288844	0.0342726	0.047964	0.0752584	0.092748	0.0893914	0.164296	0.269587	0.143009	0.00971646	0.0513414	0.040148	0.0420907	0.0459759	0.0641073	0.0852914	0.0915819	0.156152	0.276688	0.142553	0.0040703	0.0477562	0.0369341	0.0241263	0.057784	0.0651311	0.067911	0.0814138	0.147935	0.292395	0.169579	0.00903495
DIPPA_06897.mRNA.1	0.120376	0.0404101	0.0439983	0.0979923	0.0335754	0.0705681	0.0560444	0.0979923	0.0255446	0.0768048	0.336694	0.130029	0.0551838	0.0360182	0.135316	0.0425444	0.0751755	0.0750929	0.0675754	0.0194135	0.0883932	0.275258	0.143213	0.0586157	0.0390771	0.16878	0.0323218	0.0753482	0.0942631	0.0896903	0.0214093	0.0848057	0.192476
DIPPA_06902.mRNA.2	0.106051	0.149676	0.0607937	0.0526879	0.107515	0.108697	0.11168	0.12474	0.130256	0.0438503	0.00405291	0.148912	0.295855	0.011159	0.0906789	0.101088	0.0381658	0.21671	0.0301013	0.0546699	0.00806452	0.0045949	0.195889	0.306834	0.0227335	0.0382521	0.0824939	0.0436972	0.00517288	0.12728	0.12061	0.0481895	0.00884835
DIPPA_06904.mRNA.2	0.299701	0.700299	0	0	0	0	0	0	0	0	0	0.436077	0.563923	0	0	0	0	0	0	0	0	0	0	1	0	0	0	0	0	0	0	0	0
DIPPA_06919.mRNA.1	0.121572	0.0456224	0.0416667	0.0815752	0.0393812	0.0733122	0.0710267	0.0704993	0.0368319	0.102409	0.316104	0.150618	0.0951854	0.0418742	0.134662	0.0329275	0.0578307	0.0663162	0.0609666	0.0381848	0.106161	0.215274	0.180267	0.119787	0.0360533	0.12224	0.0170667	0.0549333	0.06144	0.07488	0.0386133	0.11008	0.18464
DIPPA_06921.mRNA.1	0.151157	0.0581827	0.0401959	0.0698362	0.075494	0.079294	0.0780274	0.0826718	0.045516	0.0760007	0.243624	0.138689	0.0778298	0.0945494	0.11804	0.027671	0.0773282	0.0626985	0.0656245	0.0269186	0.0549239	0.255726	0.165054	0.0837215	0.0760779	0.141526	0.0284247	0.104383	0.0302162	0.120745	0.050639	0.0784665	0.120745
DIPPA_06927.mRNA.1	0.0146998	0.0201503	0.0544223	0.0369973	0.0468247	0.154265	0.177224	0.0927409	0.11413	0.0646626	0.223883	0.0208112	0.0315715	0.0729573	0.23318	0.166726	0.0517914	0.0904576	0.112451	0.192149	0.0166726	0.0112333	0.0349969	0.128184	0.0416235	0.0446262	0.0518741	0.0758956	0.0807621	0.238662	0.199731	0.103645	0
DIPPA_06928.mRNA.1	0.199574	0.106514	0	0	0	0.103711	0.0889113	0.0810629	0.0732145	0.191838	0.155174	0.111434	0.10498	0.105599	0.106217	0.100301	0.0943853	0.093955	0.0827955	0.071636	0.0569539	0.0717436	0.125242	0.160284	0.0981748	0.103149	0.100699	0.0982479	0	0	0.0367972	0.160723	0.116683
DIPPA_06937.mRNA.1	0.115686	0.0442089	0.248222	0.0903202	0.0943063	0.0798116	0.0916791	0.0676722	0.0785886	0.0895049	0	0.0950562	0.119245	0.146404	0.173562	0.157861	0.14216	0.165712	0	0	0	0	0.0636271	0.0581661	0.166243	0.135509	0.129921	0.0905512	0.0709931	0.103378	0.0871222	0.0944882	0
DIPPA_06977.mRNA.1	0.221467	0.247344	0.0594145	0.0628117	0.0970004	0.0776292	0.0697506	0.0328153	0.0640405	0.0677268	0	0.241495	0.355019	0.182548	0.0100771	0.0919427	0.0543987	0.0168547	0.0168993	0.0169439	0.00945289	0.00436973	0.288772	0.381346	0.0916783	0.0456898	0.0312562	0.0253832	0.0215011	0.017619	0.0524587	0.0442962	0
DIPPA_06985.mRNA.1	0.276072	0.437298	0.0550436	0.0472326	0.0394215	0.0340514	0.0191615	0.0351498	0.0220907	0.0188564	0.0156221	0.116589	0.16987	0.527428	0.0175313	0.0706981	0.0158698	0.0128334	0.00928127	0.0169011	0.0199662	0.0230313	0.171484	0.333654	0.144961	0.0356329	0.0421117	0.0568912	0.0691907	0.0814901	0.00384674	0.0191325	0.0416055
DIPPA_06990.mRNA.1	0	0	0.0636203	0.127241	0	0	0	0.123518	0.180282	0.237046	0.268293	0.0927873	0	0	0.108221	0.0802435	0.0898973	0.116953	0.0703437	0.0536186	0.166205	0.22173	0.102709	0.208121	0.175266	0.142411	0.0640279	0.0728572	0	0	0	0.127335	0.107274
DIPPA_06996.mRNA.1	0.208701	0.0829313	0.0560639	0.128265	0.0223756	0.0782732	0.0131426	0.117701	0.0336882	0.0990684	0.15979	0.278519	0.0579231	0.0870027	0.116082	0.0518632	0.0802739	0.108685	0.0842089	0.029119	0.0256562	0.0806674	0.196313	0.0689166	0.0833239	0.10329	0.0332388	0.0829268	0.0796937	0.113386	0.098582	0.0837777	0.0565513
DIPPA_07001.mRNA.1	0.027413	0.0191699	0.0407361	0.0490751	0.0911531	0.0943161	0.176651	0.191316	0.166778	0.110227	0.033164	0.0332253	0.0317852	0.0451062	0.0584272	0.110785	0.0780744	0.101219	0.196369	0.232474	0.0728283	0.0397058	0.0944298	0.0224719	0.0294047	0.0473344	0.101761	0.103594	0.139931	0.122799	0.213802	0.0963423	0.0281297
DIPPA_07003.mRNA.1	0.156617	0.043345	0.0202027	0.134163	0.0285214	0.0263948	0.0352139	0.0571679	0.0203277	0.0474106	0.430635	0.232282	0.0610625	0.0800326	0.0990026	0.0663139	0.0336251	0.0253206	0.0407083	0.0262976	0.0448606	0.290495	0.122838	0.091511	0.0816286	0.180255	0.0305366	0.0798498	0.10337	0.0436802	0.0593932	0.0373555	0.169582
DIPPA_07006.mRNA.1	0.275373	0.203671	0.135809	0.0679471	0.0903116	0.0694836	0	0	0.0752881	0.0821169	0	0.112614	0.0494066	0.0953975	0.141388	0.0985026	0.0556169	0.116271	0.0326387	0.0745239	0.138421	0.0852194	0.0781855	0.0244207	0.101818	0.161098	0.146918	0.11672	0.0695858	0.0869166	0.0857349	0.104707	0.0238955
DIPPA_07010.mRNA.1	0.121202	0.0331013	0.043541	0.101171	0.0437107	0.0728229	0.0661178	0.096588	0.0291122	0.0951451	0.297488	0.11061	0.045979	0.0188254	0.15737	0.00399063	0.0741737	0.0941268	0.0792053	0.0304502	0.0968162	0.288453	0.129378	0.0429543	0.0446024	0.162546	0.0347136	0.0761228	0.0966213	0.0938401	0.0298723	0.0949732	0.194376
DIPPA_07023.mRNA.1	0.171153	0.160329	0	0	0.0677585	0.0903212	0.0988262	0.0675476	0.0362691	0.307795	0	0.155454	0.174432	0.134272	0.094111	0	0	0.0911966	0.121832	0.152468	0.0762341	0	0.143343	0.280925	0.155335	0.130028	0	0	0	0	0	0.290368	0
DIPPA_07029.mRNA.1	0.212481	0.190936	0	0	0.190936	0.0913819	0.0163447	0.0356612	0.0549777	0.178306	0.0289747	0.114581	0.139295	0	0	0	0	0.335206	0.0705459	0.126713	0.113458	0.100202	0.040953	0.103722	0	0	0.0218161	0	0	0.146589	0.0997034	0.228973	0.358243
DIPPA_07044.mRNA.1	0.102775	0.592493	0.0719512	0.0751981	0.078445	0	0	0.0791376	0	0	0	0.152438	0.238693	0.513732	0	0	0	0.0551299	0	0	0	0.0400081	0.235509	0.375132	0.234915	0.0946978	0	0	0	0	0	0	0.0597466
DIPPA_07060.mRNA.1	0.2206	0.317048	0.0969077	0.0927693	0.217266	0.0554087	0	0	0	0	0	0.193856	0.209469	0.212212	0.214955	0.128154	0.0413537	0	0	0	0	0	0.099364	0.162826	0.280449	0.165971	0.122136	0.0667442	0.0471176	0.0274909	0.0186008	0.00930042	0
DIPPA_07067.mRNA.1	0.321088	0.529005	0.0115144	0	0	0	0	0.0222612	0.0774208	0.0387104	0	0.169033	0.207303	0.199956	0.194802	0.189649	0	0	0	0	0.00603103	0.0332255	0.221512	0.4133	0.0182477	0.0589757	0.0302874	0.0560598	0.0143912	0.0522034	0.0900155	0.0450078	0
DIPPA_07070.mRNA.1	0.146876	0.341198	0.0402515	0.0512704	0.121273	0.105458	0.0609282	0.0539279	0.0189266	0.0381773	0.0217138	0.209021	0.254917	0.0209134	0.183247	0.104228	0.0392268	0.0368528	0.0847841	0.0443138	0.0117567	0.0107393	0.187904	0.412703	0.104424	0.0522607	0.00988452	0.0267176	0.0524564	0.079174	0.0409082	0.0297514	0.00381679
DIPPA_07078.mRNA.1	0.0896985	0.0300415	0.0588047	0.0824545	0.0626398	0.0589113	0.0512411	0.0624268	0.0488974	0.214232	0.240652	0.0958312	0.0455803	0.00640028	0.149974	0.00640028	0.0928905	0.084328	0.0518076	0.0473102	0.163294	0.256184	0.104691	0.0506572	0.0556773	0.144487	0.0378788	0.0718328	0.0628879	0.0603322	0.0327674	0.220518	0.158269
DIPPA_07085.mRNA.1	0.123119	0.169009	0.055217	0.0603159	0.0379928	0.104776	0.0958214	0.0175351	0.0311528	0.303694	0.00136799	0.209623	0.226412	0.0958544	0.104483	0.0425811	0.0271994	0.0892891	0.0196023	0.134778	0.0280435	0.0221347	0.152022	0.248439	0.0764429	0.076827	0.0356285	0.0475367	0.034188	0.0380294	0.034092	0.251705	0.00508979
DIPPA_07087.mRNA.1	0.198929	0.298026	0.0764224	0.0498635	0.0639303	0.0163762	0.119463	0.0901743	0.060886	0.025929	0	0.0851318	0.11538	0.667932	0.0166302	0.034746	0.0215821	0.00841827	0.0143193	0.0213345	0.0145256	0	0.231453	0.290869	0.162224	0.0335786	0.0220223	0.0289997	0.0536386	0.0782775	0.065958	0.032979	0
DIPPA_07091.mRNA.1	0.185056	0.0858506	0.022337	0.0584261	0.0533386	0.0387917	0.10469	0.0626391	0.0648649	0.148331	0.175676	0.179231	0.0929053	0.0520809	0.121205	0.0703924	0.0493064	0.0469283	0.1109	0.104954	0.0744352	0.0976615	0.122566	0.248493	0.0364733	0.0788771	0.0316299	0.0786794	0.0392409	0.0828309	0.0733419	0.137096	0.070772
DIPPA_07099.mRNA.1	0.22931	0.240691	0.0570031	0.0631926	0.116502	0	0	0	0.106219	0.187082	0	0.117554	0.146441	0.135418	0.124396	0	0	0.047619	0.0743335	0.0495738	0.158658	0.146006	0.271991	0.144842	0	0	0.117153	0.0782687	0.0393842	0.121751	0.0892643	0.137345	0
DIPPA_07106.mRNA.1	0.160161	0.520265	0.0198917	0.0179305	0.0159694	0.0276429	0.214793	0.00756444	0	0	0.0157826	0.249866	0.269458	0.141573	0.0136876	0.177201	0.0306629	0.0236178	0.0309984	0.00610574	0.0568304	0	0.276746	0.36449	0.017137	0.00947477	0.0564367	0.0730793	0.0897219	0.047827	0.00593203	0.0591555	0
DIPPA_07114.mRNA.1	0.10911	0.104878	0.195194	0.141894	0.149641	0.0738164	0.0498565	0.046198	0.0405308	0.042109	0.0467719	0.171664	0.15826	0.114521	0.161905	0.0664315	0.0690182	0.0523222	0.0356261	0.0262199	0.0404468	0.103586	0.129008	0.183676	0.178459	0.162265	0.128682	0.0644495	0.0477122	0.0311923	0.0178242	0.0177155	0.0390175
DIPPA_07117.mRNA.1	0.232685	0.290821	0.146845	0.0694697	0.0542885	0.0281237	0.024206	0.043025	0.0564573	0.0142018	0.0398769	0.2322	0.430974	0.234558	0.0381411	0.0480956	0	0	0	0	0.0160319	0	0.231236	0.412155	0.106796	0.0595594	0.0504108	0.0178305	0.0196975	0.0215646	0.0652539	0.0154966	0
DIPPA_07122.mRNA.1	0.301575	0.365348	0	0	0	0	0	0	0.0710718	0.262005	0	0.179694	0.119939	0.151498	0.183058	0	0	0.0533333	0.0581651	0.0629969	0.134557	0.0567584	0.0739579	0.134941	0.335838	0.216359	0	0	0	0.0276261	0.0796345	0.131643	0
DIPPA_07130.mRNA.2	0.0545716	0.0229775	0.0311154	0.13528	0.0932504	0.147439	0.0835807	0.0775491	0.133748	0.184394	0.0360938	0.0737416	0.0360738	0.0885067	0.14094	0.0473154	0.10906	0.104027	0.100755	0.127433	0.0988255	0.0733221	0.0521975	0.0258645	0.0767501	0.095305	0.0925874	0.107113	0.202793	0.144972	0.110299	0.0599756	0.0321432
DIPPA_07138.mRNA.1	0.199984	0.264488	0.052492	0.0666875	0.0645815	0.0588098	0.0311988	0.0846268	0.0725372	0.0561579	0.0484362	0.228379	0.242394	0.0340218	0.0451779	0.00663839	0.0484049	0.0698875	0.0643555	0.0499723	0.0319934	0.178776	0.170192	0.216957	0.092191	0.0973672	0.0515841	0.0554217	0.0471218	0.0868362	0.0800535	0.0536368	0.048639
DIPPA_07139.mRNA.1	0.057013	0.057013	0.0275594	0.0406288	0.125959	0.202765	0.172744	0.167914	0.05796	0.0845724	0.00587177	0.0665699	0.0926947	0.0819545	0.101984	0.148041	0.150653	0.148331	0.160135	0.0487663	0.000870827	0	0.0615131	0.0559353	0.0343311	0.0947443	0.125462	0.140467	0.11242	0.185953	0.0884594	0.0971011	0.00361379
DIPPA_07144.mRNA.1	0.244497	0.220992	0.0225543	0.039606	0.019769	0.0360734	0.0326087	0.0463315	0.0103261	0.0523098	0.274932	0.332972	0.42372	0.0258858	0.0538386	0.0313976	0.0149606	0.0161417	0.0202756	0.00492126	0.011122	0.0647638	0.339413	0.460872	0.0221113	0.0324027	0.00468718	0.00845731	0.0247605	0.0125331	0.00754025	0.0253719	0.0618504
DIPPA_07149.mRNA.1	0.128288	0.138809	0.0811132	0.0544148	0.0952543	0	0	0.194129	0.205328	0.102664	0	0.0874421	0.109303	0.195794	0.13544	0.0750861	0.0632054	0.0910063	0.140311	0.0362362	0.052988	0.0131876	0.143446	0.0886232	0.0619676	0.0670514	0.0960429	0.0887606	0.128057	0.0556472	0.262435	0.00796922	0
DIPPA_07150.mRNA.1	0.078353	0.0560664	0.0396762	0.0444733	0.0520688	0.0934439	0.0872477	0.100839	0.152808	0.278533	0.0164901	0.073861	0.0654655	0.0192435	0.0635789	0.035657	0.049618	0.0732006	0.0880106	0.261956	0.258372	0.0110367	0.0575051	0.0458077	0.0275025	0.0482186	0.042861	0.0500938	0.0492901	0.133673	0.212608	0.321011	0.0114296
DIPPA_07153.mRNA.1	0.169152	0.356871	0.0950292	0.0539474	0.0128655	0.00818713	0.015826	0.0234649	0.077595	0.131725	0.0553363	0.208846	0.30051	0.181689	0.0628675	0.0759115	0.0557041	0.0354966	0	0	0	0.0789764	0.20624	0.31018	0.144022	0.0264177	0.0199499	0.0313824	0.0428148	0.00810749	0.00583011	0.140469	0.0645867
DIPPA_07168.mRNA.1	0.0506902	0.0501534	0.152991	0.188727	0.297929	0.130061	0.0604294	0.0296779	0.0131135	0.0108129	0.0154141	0.0821437	0.0873458	0.0881926	0.218001	0.203968	0.10646	0.0820227	0.0521413	0.00604888	0.010767	0.0629083	0.051375	0.0623374	0.131828	0.200576	0.29803	0.136938	0.0562988	0.018023	0.0039948	0.00733928	0.033259
DIPPA_07171.mRNA.1	0.0686599	0.0134544	0.0531767	0.0490123	0.0514682	0.100267	0.0932194	0.170529	0.138281	0.167112	0.0948211	0.0617755	0.0234837	0.0812206	0.103059	0.0897465	0.0600553	0.0696283	0.0537731	0.182634	0.194974	0.07965	0.0894536	0.0279186	0.0180047	0.128198	0.10535	0.0825024	0.0296279	0.0872885	0.150647	0.257079	0.0239303
DIPPA_07205.mRNA.1	0.116721	0.111083	0	0	0.0501534	0.10785	0.11183	0.024372	0.126171	0.134129	0.21769	0.137602	0.159833	0.168339	0.176845	0.103402	0.0299594	0.0405982	0.0200231	0.0816982	0.0258443	0.0558539	0.305575	0.298569	0.0589531	0.0576519	0	0	0	0.127114	0.105695	0.0464418	0
DIPPA_07208.mRNA.1	0.400882	0.573936	0	0	0	0	0	0	0	0.0251815	0	0.222698	0.260423	0.194798	0.129172	0.0784104	0.0276483	0	0	0.0178864	0.0306714	0.038292	0.312576	0.428721	0.158872	0.071319	0	0	0	0.0285114	0	0	0
DIPPA_07221.mRNA.1	0.0857768	0.0694021	0.0784463	0.124238	0.0972963	0.0725438	0.0696877	0.104436	0.180217	0.109482	0.00847296	0.0923091	0.0679639	0.042512	0.0537624	0.0767245	0.0698082	0.072298	0.163593	0.189875	0.15059	0.0205644	0.120922	0.0686417	0.0476329	0.0633169	0.0644787	0.0813244	0.124697	0.123245	0.162068	0.139994	0.00367896
DIPPA_07228.mRNA.1	0.218828	0.230374	0.110897	0.10793	0.119718	0.0358432	0.0239756	0.0182824	0.039211	0.0206078	0.0743325	0.160813	0.219984	0.171068	0.122153	0.307378	0	0	0.0186042	0	0	0	0.181083	0.244727	0.253275	0.109449	0.0864071	0.0700548	0	0	0.0359565	0.0190467	0
DIPPA_07266.mRNA.1	0.17467	0.0554621	0.086073	0.103999	0.110536	0.0706057	0.0368884	0.0327466	0.0678877	0.200751	0.0603805	0.128103	0.103516	0.14807	0.192624	0.0588051	0.0208284	0.0519928	0.0232558	0.0407173	0.190197	0.0418918	0.178133	0.0301455	0.134474	0.171896	0.0995086	0.029862	0.0534871	0.0254205	0.045171	0.231903	0
DIPPA_07271.mRNA.1	0.177027	0.286043	0.210234	0.119062	0.0278894	0.0322619	0.0131766	0.0323801	0.0368116	0.00466793	0.0604467	0.229132	0.34319	0.198741	0.0542909	0.0424392	0.0305875	0.0211218	0.0170539	0.0192443	0.0245639	0.0196355	0.0610879	0.231284	0.0989379	0.0229804	0.0397811	0.0498874	0.0381075	0.0309623	0.278854	0.142324	0.00579337
DIPPA_07282.mRNA.1	0.262094	0.737906	0	0	0	0	0	0	0	0	0	0.0881956	0.21691	0.694895	0	0	0	0	0	0	0	0	0	0.483759	0.267339	0.050919	0	0	0	0.051062	0.0187942	0.0489738	0.0791533
DIPPA_07294.mRNA.1	0.175698	0.252975	0	0	0	0	0	0	0	0.571327	0	0.312161	0.687839	0	0	0	0	0	0	0	0	0	0	1	0	0	0	0	0	0	0	0	0
DIPPA_07302.mRNA.1	0.111796	0.0300694	0.0192753	0.0701619	0.0340958	0.0882378	0.0684486	0.0611668	0.0364088	0.106485	0.373854	0.109597	0.0450896	0.0160568	0.199403	0.0191374	0.0726288	0.0735624	0.0679612	0.0367812	0.117625	0.242158	0.137971	0.0371905	0.0275556	0.13508	0.0196551	0.0610849	0.0796801	0.111957	0.0404663	0.0957703	0.253589
DIPPA_07304.mRNA.1	0.164883	0.272612	0.187745	0.102878	0.156775	0.115106	0	0	0	0	0	0.248777	0.339197	0.250408	0.161618	0	0	0	0	0	0	0	0.183205	0.288698	0.13068	0.116314	0.101949	0	0	0.0591697	0.0799899	0.0399949	0
DIPPA_07309.mRNA.1	0.155817	0.135097	0.0712586	0.0783984	0.0263895	0.0372393	0.0572589	0.133277	0.146577	0.136147	0.0225395	0.16956	0.147028	0.160793	0.0396283	0.0248992	0.0200772	0.0195511	0.0805716	0.197615	0.118096	0.0221813	0.15951	0.226768	0.0756538	0.0458361	0.0208434	0.0192994	0.0532664	0.158062	0.16115	0.0796102	0
DIPPA_07311.mRNA.1	0.0620995	0.0718476	0.122845	0.0906219	0.188013	0.0984746	0.0493727	0.220056	0.0176911	0.0658904	0.0130878	0.0551776	0.0418188	0.0429804	0.146366	0.0550116	0.0522735	0.0452207	0.428726	0.0448058	0.0836376	0.00398274	0.0594367	0.0626441	0.188333	0.133106	0.196151	0.0904079	0.0503157	0.102235	0.0340784	0.0568307	0.0264609
DIPPA_07313.mRNA.1	0.353583	0.518354	0	0	0	0	0	0	0	0.128063	0	0.330964	0.533905	0	0	0	0	0	0	0	0.135131	0	0.319294	0.424137	0.0423751	0.0409583	0.0395415	0	0	0	0	0.133694	0
DIPPA_07316.mRNA.1	0.0948208	0.0894282	0.177677	0.133468	0.213122	0.0924053	0.0458937	0.0378047	0.0571846	0.0581957	0	0.153822	0.196503	0.14051	0.0845175	0.0999419	0.115366	0.109133	0.0659764	0.0228197	0.0114099	0	0.129973	0.211108	0.203572	0.178419	0.0612674	0.0753609	0.0524101	0.0294593	0.02437	0.0340592	0
DIPPA_07321.mRNA.1	0.35232	0.64768	0	0	0	0	0	0	0	0	0	0	0	0	0.333333	0.666667	0	0	0	0	0	0	0	0.670932	0.329068	0	0	0	0	0	0	0	0
DIPPA_07327.mRNA.1	0.089916	0.0495798	0.0473739	0.0702731	0.0329832	0.050105	0.0468487	0.0528361	0.0379202	0.322794	0.19937	0.08142	0.0448133	0.0234209	0.100968	0.033195	0.0627939	0.0524666	0.0615952	0.061503	0.338589	0.139235	0.0877918	0.0459616	0.044309	0.102871	0.0247883	0.0436893	0.05629	0.0423466	0.0556703	0.387627	0.108655
DIPPA_07329.mRNA.1	0.0536497	0.0270828	0.104978	0.052618	0.103302	0.0533918	0.0317256	0.171266	0.363167	0.0388187	0	0.051089	0.0290144	0.03433	0.0271687	0.236323	0.0445183	0.0701366	0.170026	0.258398	0.0789959	0	0.0459089	0.0379489	0.0110144	0.0631248	0.0488708	0.0760829	0.107923	0.116901	0.401703	0.090522	0
DIPPA_07332.mRNA.1	0.118175	0.0318774	0.0425326	0.0832159	0.0353998	0.07441	0.0502818	0.0852413	0.0281789	0.102589	0.348098	0.106754	0.0436373	0.0455087	0.162045	0.0153964	0.078428	0.0858285	0.0728989	0.0315584	0.0894012	0.268544	0.131561	0.0427622	0.0484175	0.154876	0.028475	0.0751067	0.0919734	0.0914773	0.0327413	0.0955452	0.207064
DIPPA_07342.mRNA.1	0	0.0484144	0	0	0	0.150288	0	0	0.0464643	0.190563	0.56427	0	0	0	0	0	0	0.333333	0.666667	0	0	0	0.293175	0.338701	0	0	0	0	0	0	0.106894	0.261229	0
DIPPA_07343.mRNA.1	0.329953	0.50259	0.102503	0	0	0	0.0107179	0.0177672	0.00834412	0.0121565	0.0159689	0.257049	0.426713	0.218771	0.0108296	0.0324888	0.0541479	0	0	0	0	0	0.46119	0.527548	0	0	0	0	0	0.011262	0	0	0
DIPPA_07345.mRNA.1	0.0538487	0.0346878	0.0719084	0.074331	0.105715	0.106486	0.125977	0.144477	0.182249	0.0572624	0.0430569	0.0332667	0.0255839	0.313921	0.0661494	0.0753688	0.07752	0.0944222	0.106715	0.154656	0.047941	0.00445605	0.028299	0.0499334	0.0518815	0.064698	0.101712	0.111966	0.0903312	0.205885	0.221983	0.0680816	0.00522916
DIPPA_07348.mRNA.1	0.0491632	0.0403122	0.0423238	0.0501287	0.113534	0.13719	0.169697	0.136707	0.187963	0.0707274	0.00225298	0.0583445	0.0680342	0.0321616	0.0818472	0.124008	0.080301	0.112463	0.14514	0.212246	0.084115	0.00134007	0.0591937	0.0659784	0.0411996	0.0691249	0.0923304	0.0899705	0.108653	0.178269	0.210226	0.0844641	0.000589971
DIPPA_07349.mRNA.1	0	0.0706851	0.712692	0.216623	0	0	0	0	0	0	0	0.232373	0	0	0.767627	0	0	0	0	0	0	0	0.0630746	0.25498	0.446885	0.177158	0.0579035	0	0	0	0	0	0
DIPPA_07350.mRNA.1	0.101711	0.0318077	0.0521498	0.0829404	0.0458622	0.0642626	0.0523347	0.0835876	0.0328248	0.190014	0.262506	0.101914	0.0471204	0.0421556	0.12087	0.0290666	0.067792	0.0797075	0.0612024	0.034573	0.197689	0.217909	0.115984	0.0353937	0.0460221	0.159736	0.0255908	0.0625322	0.0773914	0.0627386	0.0276545	0.209266	0.177691
DIPPA_07351.mRNA.1	0.318409	0.528782	0.0201896	0.0124066	0.0143331	0.0162595	0.0137936	0.0145642	0.0258149	0.0201896	0.0152578	0.293383	0.452518	0.039148	0.0572687	0.0753894	0.0190744	0.0141696	0.0152595	0.018257	0.011263	0.00426904	0.292348	0.55132	0.011899	0.0135436	0.0342459	0.018961	0.0190578	0.0191545	0.0297959	0.00967399	0
DIPPA_07352.mRNA.1	0.112339	0.0194209	0.0572829	0.108864	0.0885523	0.0682405	0.0630735	0.0897996	0.0165702	0.0633408	0.312517	0.0953277	0.0257446	0.16825	0.155014	0.0542214	0.066608	0.0432921	0.0362488	0.0500015	0.0637542	0.241537	0.0949954	0.0359336	0.12384	0.211747	0.13547	0.0591925	0.0324056	0.117536	0.0165295	0.0743499	0.0980008
DIPPA_07360.mRNA.1	0.0716501	0.0361869	0.0471464	0.086952	0.0453888	0.0539702	0.0512821	0.0538668	0.0350496	0.338296	0.180211	0.0809524	0.0346939	0.0260447	0.0905734	0.0372206	0.0528669	0.0588921	0.0494655	0.0684159	0.373469	0.127405	0.0834957	0.0291309	0.056021	0.099279	0.0348792	0.0526111	0.0588465	0.0456937	0.0430631	0.406274	0.0907054
DIPPA_07363.mRNA.1	0	1	0	0	0	0	0	0	0	0	0	0	1	0	0	0	0	0	0	0	0	0	0	1	0	0	0	0	0	0	0	0	0
DIPPA_07364.mRNA.1	0.143748	0.16097	0.0107876	0.063426	0.0389264	0.0747985	0.095399	0.0731089	0.0508188	0.288017	0	0.207961	0.30479	0.0701986	0.107086	0.0693046	0.0315235	0.0287005	0.0655406	0.102381	0.0125153	0	0.264699	0.378267	0.0310322	0.0380009	0	0	0.0146995	0.0124129	0.0177483	0.24314	0
DIPPA_07376.mRNA.1	0.179991	0.29423	0.0431005	0.0337736	0.11899	0.177674	0.0413046	0.0302398	0.0282123	0.0524852	0	0.358049	0.300037	0.191569	0.0207984	0.109961	0.00886029	0.0107256	0	0	0	0	0.296526	0.394292	0.126953	0.0643162	0.0818804	0.0360325	0	0	0	0	0
DIPPA_07378.mRNA.1	0.140688	0.156416	0	0	0.0929602	0.149582	0.0423039	0.118993	0.197635	0.101421	0	0.0826868	0.0678212	0.0902698	0.112718	0.0804094	0.0481005	0.139697	0.039992	0.225537	0.112768	0	0.0694235	0.0887307	0.0672326	0.0484048	0.0722306	0.0692866	0.146857	0.224428	0.169109	0.0442969	0
DIPPA_07403.mRNA.1	0.106029	0.117006	0.102529	0.0729399	0.0761215	0.0714286	0.0945752	0.0266465	0.0785873	0.212218	0.0419185	0.123311	0.23132	0.0569356	0.104233	0.0533585	0.118939	0.0750199	0.0113275	0.0825715	0.108605	0.03438	0.145648	0.259247	0.0892328	0.0803424	0.0205246	0.0791351	0.0642081	0.0284272	0.0450005	0.159807	0.0284272
DIPPA_07413.mRNA.1	0.400164	0.599836	0	0	0	0	0	0	0	0	0	0.238734	0.423192	0.253755	0.084318	0	0	0	0	0	0	0	0.2031	0.427044	0.179717	0.0885445	0.0703281	0	0	0	0.0208447	0.0104223	0
DIPPA_07422.mRNA.1	0.0899508	0.0431307	0.0864371	0.0655306	0.0283732	0.0702741	0.0612263	0.0567463	0.0253865	0.111999	0.360945	0.101092	0.0396245	0.0594819	0.167344	0.0485603	0.0662515	0.0773536	0.0599332	0.0175106	0.10732	0.255528	0.0958276	0.0318002	0.0392701	0.151958	0.0424715	0.0825952	0.0944403	0.0783268	0.0300928	0.119731	0.233486
DIPPA_07423.mRNA.1	0.219206	0.17566	0.0315839	0.055843	0.0245951	0.0475102	0.0487198	0.0537598	0.0190847	0.0602782	0.263759	0.308626	0.423262	0.0167504	0.0527638	0.00586265	0.0231365	0.0247069	0.0195771	0.00774707	0.0343384	0.0832286	0.293845	0.417457	0.0287588	0.0484359	0.00827447	0.0211907	0.0289606	0.0308779	0.0103935	0.0297679	0.0820383
DIPPA_07425.mRNA.1	0.0923037	0.0326746	0.0144739	0.0744496	0.0396083	0.0634425	0.0573756	0.0554689	0.0274744	0.173774	0.368955	0.105182	0.0257846	0.0928176	0.159851	0.029448	0.0341682	0.0650956	0.080031	0.0341682	0.112931	0.260523	0.151535	0.0450259	0.0248706	0.184819	0.0177515	0.0714682	0.0766457	0.103088	0.0016642	0.197947	0.125185
DIPPA_07437.mRNA.1	0.0840657	0.0521971	0.125699	0.0907235	0.0579672	0.100488	0.0588549	0.111585	0.0434976	0.0894807	0.185442	0.0895235	0.0342517	0.21087	0.0951344	0.132066	0.058789	0.098233	0.0494096	0.0448036	0.0484047	0.138514	0.10277	0.0515965	0.0988581	0.163882	0.0796151	0.101713	0.0950518	0.087122	0.0548742	0.0750687	0.0894481
DIPPA_07446.mRNA.1	0.0884394	0.0574612	0.0420209	0.0602951	0.0520864	0.0702629	0.0740741	0.0914688	0.170038	0.23004	0.0638132	0.0706792	0.0784097	0.0265967	0.0679183	0.0416897	0.0534695	0.073256	0.0900976	0.208448	0.24434	0.0450948	0.0754603	0.0741697	0.0349337	0.0636723	0.0470659	0.0580795	0.0646188	0.086646	0.190071	0.281363	0.0239202
DIPPA_07448.mRNA.1	0.368374	0.631626	0	0	0	0	0	0	0	0	0	0.116715	0.214509	0.668776	0	0	0	0	0	0	0	0	0.431545	0.568455	0	0	0	0	0	0	0	0	0
DIPPA_07449.mRNA.1	0.13661	0.149533	0.0855352	0	0	0.103611	0.123264	0.142918	0.108919	0.14961	0	0.139898	0.155271	0.235051	0	0	0	0	0	0.34841	0.121369	0	0.108159	0.186099	0.0975473	0.100569	0.0993042	0	0	0.131492	0.15609	0.120739	0
DIPPA_07468.mRNA.1	0.323825	0.333426	0.0218776	0.0731099	0.0166159	0.0299086	0.0274162	0.0257546	0.0126465	0.0265854	0.108834	0.242722	0.395325	0.214438	0.033551	0.0260832	0.0186154	0.00779249	0.0156571	0.00317472	0.0189762	0.0236661	0.381813	0.439777	0.0595982	0.0272037	0.0084591	0.00951649	0.0125925	0.0168221	0.00394117	0.0191291	0.0211477
DIPPA_07472.mRNA.1	0.155155	0.296069	0	0	0	0.231629	0	0	0	0.166121	0.151025	0.321657	0.239772	0.194088	0.148403	0	0	0	0	0.0640531	0.0320266	0	0.0949325	0.244575	0	0	0	0	0	0.271963	0.220164	0.168365	0
DIPPA_07473.mRNA.1	0.132245	0.158694	0.0512897	0.0657652	0.049026	0.0973372	0.113123	0.0154286	0.0386013	0.276404	0.00208495	0.185791	0.297432	0.00797432	0.140224	0.0474316	0.0460853	0.0801574	0.0122204	0.139706	0.0400787	0.00289975	0.174762	0.27972	0.0678017	0.0637957	0.023335	0.0395593	0.038658	0.0322484	0.0405608	0.237957	0.0016024
DIPPA_07476.mRNA.1	0.0549952	0.0399337	0.0815255	0.123117	0.140942	0.14343	0.0522316	0.011607	0.118696	0.132375	0.101147	0.0231014	0.0202516	0.091769	0.163286	0.164499	0.165712	0.0736698	0.0617857	0.0517811	0.0742762	0.109868	0.0339648	0.0294317	0.116576	0.0998647	0.152503	0.134912	0.0375507	0.0768606	0.0464141	0.0954668	0.176455
DIPPA_07479.mRNA.1	0.181703	0.307231	0.0676628	0.146814	0.244855	0	0	0.0261489	0.0170567	0.00852833	0	0.216758	0.271988	0.445117	0.0661378	0	0	0	0	0	0	0	0.22069	0.265198	0.0805034	0.138891	0.139447	0.0454335	0.0464514	0.0253539	0.0253539	0.012677	0
DIPPA_07484.mRNA.1	0.063054	0.0350393	0.0510119	0.15914	0.119836	0.0387188	0.058371	0.0539388	0.0454089	0.233735	0.141746	0.0703941	0.0447962	0.0222297	0.0709835	0.0271977	0.0658471	0.058774	0.104917	0.0551533	0.309279	0.170428	0.111371	0.0440806	0.034095	0.0900504	0.0298669	0.0621626	0.0520871	0.0366139	0.0390428	0.332764	0.167866
DIPPA_07490.mRNA.1	0.38098	0.61902	0	0	0	0	0	0	0	0	0	0.39749	0.60251	0	0	0	0	0	0	0	0	0	0.444115	0.555885	0	0	0	0	0	0	0	0	0
DIPPA_07493.mRNA.1	0	0.0252116	0.835508	0.0730783	0.0201869	0	0	0	0.030677	0.0153385	0	0	0	0.213024	0.426049	0	0	0	0.360927	0	0	0	0	0.0356796	0.766951	0.102835	0.0356796	0	0	0	0.0392368	0.0196184	0
DIPPA_07510.mRNA.1	0.184934	0.301176	0.166462	0.1319	0.0885345	0.0893282	0	0	0.02511	0.012555	0	0.237699	0.237986	0.15267	0.0345849	0.102035	0.04347	0.0602847	0.0645839	0.0437566	0.0229292	0	0.169945	0.128942	0.118299	0.11446	0.110622	0.082181	0.0474591	0.0602399	0.0730207	0.0710142	0.0238168
DIPPA_07530.mRNA.1	0.0609263	0.0294904	0	0	0	0.0311706	0.114999	0.0766663	0.0383331	0.228916	0.419498	0.0452374	0.0896319	0.138944	0.188255	0.0941978	0.0422169	0.00344198	0.0292217	0.0339983	0.0387749	0.29608	0.0934691	0.0898742	0.12163	0.153385	0	0	0	0.0733972	0.130318	0.0417915	0.296135
DIPPA_07552.mRNA.1	0.231235	0.425457	0.0464636	0.037604	0.0399173	0.0422306	0.0409509	0.0498105	0.0453807	0.0409509	0	0.122542	0.180271	0.272835	0.211675	0.150516	0	0	0.0166596	0.0303348	0.0151674	0	0.241044	0.39244	0.0423265	0.0866327	0.0274321	0.0247926	0.0221531	0.0512821	0.0543929	0.0575038	0
DIPPA_07561.mRNA.1	0.0493162	0.137454	0.225592	0	0	0	0	0.0634285	0.0839556	0.351012	0.0892413	0	0	0	0	0.0408724	0.0817448	0.0731952	0.0646456	0.238779	0.500763	0	0	0.0486205	0.0972409	0.0331088	0.0667391	0	0	0.0802955	0.266696	0.4073	0
DIPPA_07568.mRNA.1	0.0550966	0.0360152	0.0842557	0.102429	0.116636	0.128779	0.140344	0.075665	0.0985462	0.0866512	0.0755824	0.0569715	0.0535732	0.0213893	0.118841	0.0773613	0.110945	0.111744	0.11904	0.127036	0.108846	0.0942529	0.0630847	0.0507886	0.0803707	0.0750245	0.083222	0.0796578	0.114943	0.117972	0.145772	0.10327	0.085895
DIPPA_07575.mRNA.1	0.189914	0.171146	0	0	0	0.15485	0.0807847	0.0457986	0.0664968	0.17161	0.119401	0.163858	0.146946	0.161172	0.175399	0	0	0	0.0554191	0.133177	0.069988	0.094041	0.143676	0.206075	0	0	0	0.0374232	0.129951	0.222479	0.189259	0.0711371	0
DIPPA_07581.mRNA.1	0.197374	0.343662	0.15555	0.0248269	0.0677011	0.0663643	0.0721891	0.0154691	0.0317021	0.0189544	0.00620673	0.185662	0.437718	0.1117	0.0776954	0.124111	0.0199788	0.0146309	0.00928308	0.0128147	0.00640735	0	0.232978	0.398509	0.172065	0.0469268	0.069102	0.0173905	0.00561281	0.02788	0.0191388	0.0103975	0
DIPPA_07584.mRNA.1	0.263558	0.403597	0	0	0	0	0	0	0.236373	0.0964729	0	0.383047	0.334704	0	0	0	0.0926581	0	0	0.133026	0.056565	0	0.242745	0.134604	0.113081	0.0813266	0	0	0.0820323	0.117315	0.152598	0.0762988	0
DIPPA_07586.mRNA.1	0.280233	0.179289	0.0783454	0.109828	0.106496	0.0777346	0.0364242	0	0	0.0677401	0.0639089	0	0	0.0955056	0.191011	0.177622	0.0845506	0.140356	0.0715356	0.0395131	0.0617978	0.138109	0	0.151775	0.111055	0.173902	0.151607	0.102894	0.0919569	0.0724382	0.0302877	0.0480397	0.0660441
DIPPA_07641.mRNA.1	0.141097	0.200688	0.0798272	0.0957447	0.0992641	0.0722284	0.0711086	0.0567109	0.0899856	0.0933451	0	0.127827	0.208923	0.14613	0.0833368	0.0611745	0.068811	0.0764474	0.0717161	0.0898112	0.0605105	0.0053123	0.105183	0.219806	0.0890013	0.0695322	0.0683523	0.0548673	0.059587	0.105183	0.10493	0.0986936	0.024863
DIPPA_07656.mRNA.1	0.190112	0.133825	0.0341455	0.0730927	0.0141384	0.0401031	0.040281	0.0425929	0.0182287	0.0907878	0.322693	0.132951	0.151764	0.119716	0.0876675	0.315723	0.0496582	0.0493301	0.00612524	0.00333607	0.0375171	0.0462127	0.236654	0.25271	0.0299652	0.0917366	0.0742483	0.0198405	0.0343629	0.0530783	0.0183064	0.0528738	0.136224
DIPPA_07680.mRNA.1	0.185419	0.0298635	0.074308	0.118752	0.0847563	0.0507602	0.0299415	0.0357115	0.10425	0.156101	0.130136	0.187248	0.0758549	0.0654024	0.05495	0.0899657	0.0368822	0.047036	0.0242646	0.177468	0.0754069	0.165522	0.243819	0.0646451	0.0750436	0.0854421	0.0336678	0.0571553	0.0752618	0.0933682	0.148997	0.0749709	0.0476294
DIPPA_07694.mRNA.1	0.207127	0.20558	0.0291388	0.10907	0.0969438	0.0624845	0.0412645	0.0787553	0.055803	0.0306855	0.0831477	0.341255	0.272937	0.151525	0.0301141	0	0	0.0695545	0.036856	0.0459576	0.0170796	0.0347211	0.341362	0.251083	0.0299775	0.00242592	0.0261653	0.0292844	0.10778	0.115751	0.0789291	0.0172414	0
DIPPA_07715.mRNA.1	0.050032	0.0546192	0.0541924	0.0537657	0.146789	0.164391	0.0824621	0.175059	0.192661	0.0157884	0.0102411	0.0379775	0.0194382	0.0317416	0.0440449	0.51309	0.0294944	0.0768539	0.116517	0.119101	0.0117416	0	0.0441218	0.0352026	0.111396	0.0885283	0.0575007	0.106272	0.0754341	0.245185	0.218427	0.0179334	0
DIPPA_07717.mRNA.1	0.0978156	0.0882589	0.0979762	0.107694	0.164391	0.112111	0.0692258	0.0524414	0.098699	0.111388	0	0.108449	0.0889589	0.108256	0.127553	0.110475	0.0933972	0.100087	0.0886373	0.0959058	0.0782813	0	0.0933683	0.113001	0.0734357	0.111652	0.136456	0.0813788	0.0718621	0.119445	0.113526	0.0858749	0
DIPPA_07725.mRNA.1	0.356708	0.526175	0	0	0	0.117117	0	0	0	0	0	0.202434	0.280873	0.516693	0	0	0	0	0	0	0	0	0.209199	0.540268	0.250534	0	0	0	0	0	0	0	0
DIPPA_07727.mRNA.1	0.170287	0.394342	0.21777	0.0411966	0.0319358	0.022675	0	0	0	0.0185216	0.103272	0.15812	0.229256	0.266625	0.0686146	0.0824817	0.0742875	0.0674441	0.0360182	0.0114358	0.00571789	0	0.137972	0.454521	0	0	0.0861493	0	0	0	0.0221718	0.107119	0.192066
DIPPA_07729.mRNA.1	0.124574	0.0449314	0.0690544	0.10174	0.0472332	0.072369	0.0524814	0.0754995	0.0297394	0.0905994	0.291778	0.112695	0.0454651	0.0482534	0.121369	0.0453102	0.0782279	0.102316	0.0611881	0.0211448	0.0837271	0.280304	0.128729	0.0428446	0.0533112	0.202485	0.03453	0.0719945	0.115328	0.07444	0.0262154	0.0865695	0.163553
DIPPA_07731.mRNA.1	0.274106	0.508994	0.0728513	0.0341857	0.00703012	0.00634089	0.0156455	0.0207457	0.00737473	0.00620305	0.0465228	0.448748	0.24597	0.0932779	0.0295042	0.0296056	0.0394403	0.00760418	0.0274764	0.00253473	0.0115583	0.0642806	0.431796	0.217134	0.149737	0.0862088	0.0218209	0.0132215	0.0241857	0.00988928	0.00483715	0.0107492	0.0304203
DIPPA_07733.mRNA.1	0.200075	0.193446	0.0441431	0.0636535	0.0507721	0.0723917	0.0558945	0.032693	0.0270433	0.0805273	0.17936	0.187687	0.226858	0.0199368	0.18312	0.0282803	0.0463727	0.0486562	0.0326717	0.042684	0.0772001	0.106534	0.197878	0.239346	0.0544651	0.081786	0.0289125	0.0350133	0.0257294	0.0739169	0.0436782	0.0848806	0.134394
DIPPA_07735.mRNA.1	0.338716	0.418663	0	0	0	0.0258107	0	0	0	0.0935804	0.12323	0.178367	0.150606	0.153716	0.156826	0.0993368	0.0418477	0.034027	0.0109764	0.0323348	0.0536016	0.0883604	0.199691	0.0581085	0.167018	0.147274	0.0589517	0.0621135	0.0239601	0.0640107	0.035905	0.0693508	0.113617
DIPPA_07739.mRNA.1	0.257503	0.333756	0.0653731	0	0	0.0532233	0.0448817	0.03654	0.112612	0.0961103	0	0.174646	0.18972	0.123927	0.0581331	0.193365	0.0444184	0.0440477	0.0476926	0.0714771	0.0525731	0	0.222866	0.280914	0.0830813	0.0571237	0.031166	0.0569556	0.0597278	0.0625	0.0708165	0.0748488	0
DIPPA_07751.mRNA.1	0.231157	0.346443	0.176256	0.0571679	0.0497112	0.0424739	0.0350537	0.0276336	0.0190803	0.0113678	0.00365524	0.282611	0.370311	0.0464649	0.0889068	0.0347984	0.0245399	0.0196118	0.0313789	0.0107613	0.0225284	0.0680881	0.257127	0.344926	0.139016	0.0810528	0.0691752	0.02271	0.0264158	0.00978715	0.0163436	0.0123527	0.0210946
DIPPA_07754.mRNA.1	0.108561	0.157521	0.0961819	0.0717018	0.0635649	0.0957647	0.104041	0.029557	0.0264274	0.240559	0.00612004	0.138401	0.166563	0.14758	0.135104	0.0998129	0.0580162	0.0833259	0.0213885	0.106764	0.031548	0.0114963	0.129984	0.201156	0.119318	0.103967	0.0388756	0.0644936	0.0378788	0.030303	0.0302033	0.230961	0.0128589
DIPPA_07761.mRNA.1	0.283023	0.346705	0.137106	0.0494269	0	0	0	0.031447	0.0244986	0.127794	0	0.269723	0.185123	0.180217	0.175312	0	0	0	0	0.0376357	0.15199	0	0.162431	0.428863	0.102641	0.0805816	0.0585224	0	0	0	0	0.166961	0
DIPPA_07772.mRNA.1	0.317559	0.477275	0.0813369	0	0	0	0	0.0602386	0	0	0.0635907	0.207925	0.232912	0.497046	0.0621172	0	0	0	0	0	0	0	0.335473	0.528887	0	0	0	0	0	0	0	0	0.13564
DIPPA_07775.mRNA.1	0.211025	0.183951	0.0371512	0.0738512	0.0482816	0.045123	0.0401594	0.0588103	0.0265473	0.0562533	0.218846	0.248302	0.309908	0.191361	0.0728135	0.00957212	0.0291254	0.0185715	0.0251984	0.00826311	0.0271619	0.0597235	0.276572	0.387989	0.0547469	0.0643596	0.0273734	0.0305777	0.0320425	0.0300284	0.0131832	0.027465	0.0556624
DIPPA_07782.mRNA.2	0.0954701	0.0873504	0.0990598	0.0876923	0.101368	0.11188	0.088547	0.071453	0.0658974	0.0883761	0.102906	0.114552	0.118821	0.0603534	0.160314	0.114552	0.0999603	0.117729	0.0800079	0.0895374	0.019456	0.0247171	0.105567	0.117801	0.11684	0.12453	0.148562	0.103557	0.0655423	0.118413	0.0568033	0.0338198	0.00856419
DIPPA_07789.mRNA.1	0.0748634	0.00706865	0.0325586	0.102388	0.120703	0.101317	0.0715433	0.189675	0.205205	0.0530149	0.0416622	0.00975354	0.00964866	0.420975	0.0514945	0	0	0.064709	0.172942	0.116833	0.0875721	0.0660724	0.0812558	0.00815636	0.0110803	0.0140043	0.0740228	0.134041	0.10157	0.154663	0.291782	0.106648	0.0227762
DIPPA_07804.mRNA.1	0.211088	0.0576997	0.0585256	0.0593514	0.0632054	0.0561581	0.0484501	0.0407422	0.0344657	0.112867	0.257446	0.168074	0.0691706	0.0999263	0.130682	0.110083	0.0894841	0.05566	0.0408649	0.0115601	0.0574677	0.167027	0.232562	0.131904	0.131182	0.13046	0	0	0	0.0653058	0.0684229	0.0715399	0.168624
DIPPA_07808.mRNA.1	0.0544936	0.0490442	0.0444598	0.0490442	0.101462	0.152149	0.154658	0.123432	0.169709	0.0980019	0.00354641	0.0612799	0.0669149	0.0384383	0.0913665	0.108171	0.067418	0.0982089	0.0964983	0.24834	0.121051	0.00231435	0.0571133	0.0619119	0.0346255	0.0541965	0.0796011	0.0762138	0.0807301	0.199849	0.23184	0.122412	0.00150546
DIPPA_07815.mRNA.1	0.0596506	0.0437438	0.567391	0.209345	0.0494248	0	0	0	0	0.0704445	0	0.0362671	0.0917666	0.136826	0.405532	0.229508	0.0102574	0.0133712	0.0088836	0.00439601	0.0225295	0.0406631	0.0295879	0.0866076	0.515093	0.147101	0.0184475	0.0366555	0.0548634	0.0138955	0.0378534	0.0598946	0
DIPPA_07820.mRNA.1	0.103351	0.031968	0.0518572	0.0908183	0.0451367	0.0693852	0.0682045	0.0922714	0.0288802	0.0889111	0.329216	0.103986	0.0395022	0.0319264	0.137897	0.0321068	0.0766595	0.0909091	0.0771104	0.0272367	0.0909993	0.291667	0.129681	0.0394542	0.0493971	0.171039	0.0298286	0.0834567	0.0855722	0.0873704	0.0313095	0.0861011	0.206791
DIPPA_07823.mRNA.1	0.06123	0.0525603	0.0456064	0.0608688	0.118486	0.115326	0.105933	0.169692	0.196153	0.069087	0.00505735	0.0735706	0.0727405	0.0113106	0.0739857	0.0197157	0.127218	0.148698	0.181903	0.185639	0.10221	0.00300923	0.0649662	0.0473006	0.0342579	0.0766881	0.10038	0.121347	0.0990589	0.158825	0.207033	0.0872544	0.00288922
DIPPA_07829.mRNA.1	0.214388	0.3	0.0477218	0.16295	0.106835	0.103357	0	0	0.0247002	0.0236211	0.0164269	0.184975	0.350977	0.195687	0.0403977	0.0460688	0.0375271	0.0387874	0.047259	0.0438283	0.0144928	0	0.174579	0.334901	0.14978	0.0748521	0.0830426	0.029046	0.0097831	0.037464	0.0649173	0.0416351	0
DIPPA_07830.mRNA.1	0.11795	0.0227737	0.0365684	0.0815444	0.0423639	0.051506	0.0687291	0.0747694	0.0157538	0.0922374	0.395804	0.106904	0.0653038	0.0293509	0.196548	0.0364302	0.0758829	0.0632358	0.0847121	0.0186128	0.105552	0.217467	0.185296	0.0463984	0.0372578	0.127769	0.0193741	0.0608048	0.0847491	0.105812	0.0306011	0.0882265	0.213711
DIPPA_07834.mRNA.1	0.0474336	0.0392106	0.0544447	0.0629274	0.112092	0.126461	0.136069	0.172682	0.173635	0.0739202	0.00112525	0.0578017	0.0555268	0.0309172	0.0722779	0.11002	0.0991624	0.138455	0.142488	0.183952	0.108572	0.000827215	0.0488231	0.0470761	0.0379735	0.065833	0.121552	0.12238	0.135712	0.168628	0.157043	0.0943362	0.000643619
DIPPA_07837.mRNA.1	0.0665825	0.0541321	0.0420426	0.0599964	0.0990617	0.125406	0.11494	0.139931	0.22555	0.0719054	0.000451101	0.0666832	0.0722264	0.0546869	0.0607264	0.165715	0.0957227	0.0912551	0.122694	0.194176	0.0757839	0.000330934	0.0707032	0.0734114	0.0407196	0.0500048	0.087049	0.0925621	0.0840507	0.221975	0.167521	0.111229	0.000773769
DIPPA_07840.mRNA.1	0.0584433	0.0499772	0.0508876	0.0640874	0.118889	0.129995	0.140919	0.145835	0.174693	0.0654529	0.000819299	0.0576998	0.0674942	0.0291893	0.0684639	0.149438	0.100756	0.111036	0.173196	0.16602	0.0762219	0.000484872	0.0564743	0.060233	0.0415335	0.0678444	0.119526	0.106559	0.125822	0.171114	0.178256	0.071979	0.000657771
DIPPA_07844.mRNA.1	0.0249715	0.0207418	0.0978526	0.0976086	0.169595	0.0791443	0.0843501	0.238246	0.149341	0.0381487	0	0.034039	0.0251142	0.120071	0.0129722	0.0653798	0.117787	0.163034	0.259651	0.114155	0.0877958	0	0.0450815	0.0017339	0.0482025	0.0764074	0.134782	0.124147	0.302046	0.0892382	0.138019	0.0403422	0
DIPPA_07846.mRNA.1	0.230883	0.360234	0.23512	0.107251	0.0665113	0	0	0	0	0	0	0.409331	0.590669	0	0	0	0	0	0	0	0	0	0.227247	0.405568	0.190347	0.102298	0.0745408	0	0	0	0	0	0
DIPPA_07857.mRNA.1	0.140109	0.187549	0.00716974	0.027484	0.0290972	0.219753	0.159826	0.0251539	0.0457669	0.101452	0.056641	0.213508	0.240765	0.168638	0.0965115	0.0302563	0.0106283	0.0356561	0.0721265	0.108597	0.0167995	0.0065141	0.161526	0.270541	0.0333078	0.0212422	0.0269352	0.0303339	0.00484323	0.234769	0.123375	0.0803807	0.0127453
DIPPA_07860.mRNA.1	0.18784	0.162749	0.0291583	0.0535603	0.0272972	0.0532846	0.0625905	0.0519749	0.0351554	0.11946	0.21693	0.263926	0.344752	0.0351504	0.0608678	0.0153907	0.0284977	0.0372356	0.0368384	0.0421011	0.0668255	0.0684143	0.242747	0.356772	0.0257445	0.0411143	0.0142171	0.0305475	0.0363112	0.0358309	0.0339097	0.120461	0.0623439
DIPPA_07861.mRNA.1	0.143516	0.109968	0.0852639	0.0978564	0.0847832	0.0764203	0.0445064	0.0511391	0.0414304	0.0734404	0.191675	0.11329	0.117658	0.15855	0.148792	0.0300186	0.0738848	0.0660781	0.0473978	0.0351301	0.0461896	0.163011	0.148613	0.122596	0.0783559	0.140818	0.0834177	0.0658028	0.0726868	0.0595262	0.0324965	0.0605386	0.135149
DIPPA_07879.mRNA.1	0.1858	0.244693	0.26608	0.0824029	0.0621167	0.0350684	0.012502	0.0171411	0.0313729	0.0628243	0	0.191684	0.307393	0.25289	0.0726707	0.037987	0.0238997	0	0	0.103274	0.0102011	0	0.237108	0.276974	0.151189	0.0941009	0.072883	0.0240723	0.0293054	0.0306375	0.0330162	0.0507136	0
DIPPA_07885.mRNA.1	0.0406031	0.0716525	0.0688162	0.0261233	0.138677	0.0807583	0.0913569	0.0677713	0.124198	0.22272	0.0673235	0.0202425	0.025	0.0452425	0.0344216	0.0371269	0.051959	0.0401119	0.0527985	0.145149	0.0981343	0.449813	0.0498409	0.0375869	0.0451278	0.04772	0.0338164	0.13338	0.0366443	0.0423	0.164605	0.112054	0.296925
DIPPA_07888.mRNA.1	0.260987	0.356316	0.197487	0.0386576	0.0326313	0.0266051	0.0138475	0.02356	0.0332724	0.0166362	0	0.402422	0.597578	0	0	0	0	0	0	0	0	0	0.355519	0.557876	0.0697345	0	0	0	0	0.00792215	0.00596606	0.00298303	0
DIPPA_07891.mRNA.1	0.127157	0.1843	0.107018	0.0848821	0.0931484	0.112344	0.0876006	0.0889875	0.0678502	0.0358391	0.0108738	0.287067	0.148861	0.048831	0.0620006	0.032702	0.0781296	0.135247	0.0331459	0.116011	0.0580053	0	0.201667	0.176277	0.0523307	0.0398294	0.125981	0.116678	0.0412831	0.139742	0.0990406	0.00717124	0
DIPPA_07921.mRNA.1	0.0517912	0.0490142	0.330325	0.399889	0.0634546	0	0	0.0572063	0.0322133	0.0161066	0	0.173803	0.0165434	0	0	0	0.164461	0.127871	0.112106	0.0683145	0.0245232	0.312378	0.0912442	0.00138249	0.404793	0.21106	0.084977	0.0741935	0.0850691	0.0429954	0.000921659	0.00142857	0.00193548
DIPPA_07930.mRNA.1	0.120277	0.271899	0.153809	0.0258778	0.103997	0.0250273	0.0701008	0.0198032	0.0100838	0.0697364	0.129389	0.177144	0.198024	0.331837	0.188145	0.0444544	0.0308711	0.0161652	0.0133588	0	0	0	0.190368	0.383008	0.104952	0.041042	0.114948	0.0714827	0.0195366	0.0605785	0.00938967	0.00469484	0
DIPPA_07946.mRNA.1	0.282377	0.194969	0.135541	0.121165	0.125786	0.0657169	0	0	0.0295212	0.0449236	0	0.056491	0.115626	0.0818918	0.0481582	0.609793	0.0374691	0.0234469	0.0271249	0	0	0	0.196446	0.254998	0.119962	0.10092	0.0818788	0	0	0.0623612	0.0936211	0.0898128	0
DIPPA_07958.mRNA.1	0.134094	0.105197	0.115512	0.0634646	0.0293701	0.0511024	0.0559055	0.0622047	0.0192126	0.0941732	0.269764	0.151132	0.133855	0.130763	0.127671	0.0444667	0.0480131	0.0466491	0.0552878	0.0171865	0.0850232	0.159953	0.179099	0.132298	0.112998	0.113288	0.0828911	0.0430377	0.0529769	0.0658111	0.0235453	0.0688025	0.125253
DIPPA_07960.mRNA.1	0.177847	0.178765	0.118198	0.0576305	0.00734147	0.0192714	0	0	0.037258	0.350555	0.0531339	0.0964399	0.181995	0.317411	0.202505	0.0875992	0.045986	0.00437283	0.00408765	0.0229098	0.0229574	0.0137364	0.209315	0.378212	0.106531	0.0140525	0.0143201	0.0103051	0.0438972	0.0322537	0.00976981	0.181344	0
DIPPA_07964.mRNA.1	0.387936	0.529263	0	0	0.0828013	0	0	0	0	0	0	0.204784	0.643899	0	0	0	0	0	0	0.100878	0.050439	0	0.392973	0.607027	0	0	0	0	0	0	0	0	0
DIPPA_07971.mRNA.1	0.267962	0.732038	0	0	0	0	0	0	0	0	0	0.24657	0.346433	0.251143	0.155854	0	0	0	0	0	0	0	0.129499	0.758884	0.111617	0	0	0	0	0	0	0	0
DIPPA_07972.mRNA.1	0.0433285	0.040551	0.0159982	0.0119987	0.0148317	0.249528	0.370459	0.0181091	0.0411621	0.190423	0.00361071	0.059228	0.0931146	0.0101169	0.145074	0.0248502	0.0146351	0.0160102	0.0296631	0.538945	0.0669875	0.00137511	0.0368951	0.201216	0.0146581	0.0179895	0.0038311	0.00641293	0.00957775	0.401432	0.0600483	0.247939	0
DIPPA_07974.mRNA.1	0.296869	0.439187	0.115149	0.0170925	0.0312163	0.0131342	0.0144836	0.0128643	0.0371537	0.0152033	0.00764663	0.188479	0.366514	0.221178	0.0338234	0.0814654	0.025468	0.0280389	0.0198441	0.00755202	0.0198441	0.00779304	0.227626	0.341846	0.190482	0.0797446	0.0615206	0.00139292	0.00591991	0.00986651	0.0215902	0.043877	0.0161346
DIPPA_07975.mRNA.1	0.258829	0.40263	0	0	0	0.0255335	0	0	0	0.313008	0	0.203953	0.357595	0.220605	0.0836143	0	0	0	0	0.0160384	0.0977628	0.0204311	0.260402	0.414345	0	0	0	0	0	0	0	0.325253	0
DIPPA_07980.mRNA.1	0	0.0624704	0.0759877	0.108076	0.140164	0.190443	0.240723	0.135805	0.0308878	0.0154439	0	0.0781389	0.921861	0	0	0	0	0	0	0	0	0	0.215165	0.486319	0	0	0	0.298516	0	0	0	0	0
DIPPA_07986.mRNA.1	0.227869	0.0173722	0.0342574	0.0524415	0.017697	0.0896213	0.0445671	0.0231359	0.0737509	0.124366	0.294922	0.153432	0.0569541	0.136057	0.21516	0.119321	0.0234811	0.0294763	0.0143773	0.0212607	0.114907	0.115574	0.251395	0.084186	0.030526	0.0481161	0.0172479	0.0251874	0.0768283	0.128469	0.0319633	0.14209	0.163992
DIPPA_07996.mRNA.1	0.0502424	0.0379535	0.197626	0.070724	0.077997	0.122053	0.093797	0.162515	0.113526	0.0642869	0.00927938	0.042232	0.0299064	0.135295	0.0810243	0.214982	0.0588573	0.0981273	0.141792	0.144659	0.0484426	0.00468183	0.0590668	0.0482503	0.16246	0.100318	0.0968187	0.0934252	0.112407	0.127678	0.125663	0.0718982	0.00201485
DIPPA_07997.mRNA.1	0.240021	0.407947	0.0593831	0.0442706	0.0487154	0.0328029	0.0165348	0.0261357	0.0638279	0.0447151	0.0156458	0.285698	0.377877	0.109944	0.0246927	0.0516201	0.010838	0.0124022	0.012067	0.0789944	0.0358659	0	0.272154	0.410409	0.0714204	0.0262524	0.0144446	0.0114639	0.00791012	0.0206351	0.0700447	0.0952654	0
DIPPA_08022.mRNA.1	0.169712	0.217084	0.0361681	0.0340627	0.0281976	0.0223325	0.0303782	0.0320325	0.0254154	0.382886	0.021731	0.295766	0.293401	0.144986	0.00780511	0	0	0.0158467	0.019631	0.0568827	0.142148	0.0235336	0.194943	0.295826	0.0587103	0.0620352	0.0100621	0.0185493	0.0163619	0.0169744	0.026074	0.300464	0
DIPPA_08024.mRNA.1	0.129535	0.148412	0.0729013	0.0796868	0.0953458	0.0952588	0.0726403	0.102305	0.141975	0.0568073	0.00513267	0.142997	0.175763	0.0531103	0.070716	0.036385	0.0669014	0.0841158	0.11385	0.193662	0.0580986	0.00440141	0.122681	0.176476	0.0640036	0.0581447	0.0758988	0.0713715	0.0650688	0.126676	0.159609	0.0785619	0.0015091
DIPPA_08028.mRNA.1	0.168037	0.164996	0.0885235	0.119495	0.0707287	0.0788377	0.053497	0.0246649	0.0279311	0.0771483	0.12614	0.148833	0.167423	0.035742	0.238796	0.0992586	0.0470289	0.0422707	0.0165984	0.046033	0.0497953	0.108222	0.136868	0.134426	0.139615	0.171568	0.0643126	0.0460975	0.041213	0.0821207	0.0392795	0.0774397	0.0670601
DIPPA_08029.mRNA.1	0.229889	0.342754	0.192784	0.0428133	0.060497	0.0204759	0.0255018	0.0200726	0.0146434	0.0210343	0.0295349	0.163054	0.440621	0.242439	0.0442574	0	0	0	0.0299057	0	0	0.0797235	0.2202	0.467816	0.146693	0.0682164	0.0664529	0	0	0	0	0.0306212	0
DIPPA_08047.mRNA.1	0.160305	0.238437	0.107843	0.088834	0.0155665	0.0126478	0.0439305	0.0506661	0.0785062	0.203263	0	0.144494	0.170275	0.202233	0.0152968	0.294158	0.0147941	0.02887	0.0378111	0.0467521	0.0101979	0.035118	0.18708	0.27944	0.0916414	0.0643953	0.0371492	0.0536713	0.0474114	0.0194982	0.0180615	0.201652	0
DIPPA_08051.mRNA.2	0.231742	0.618912	0	0	0	0	0	0.0544349	0.063274	0.031637	0	0.447159	0.416484	0	0	0	0.0383199	0	0	0.0653583	0.0326791	0	0.274824	0.439961	0.0578776	0	0	0	0	0	0.151559	0.0757794	0
DIPPA_08061.mRNA.1	0.104283	0.081963	0.0957097	0.134954	0.0726137	0.0102731	0.0218026	0	0	0.122612	0.355789	0.253635	0.195666	0.2587	0.13873	0.0759779	0.0132258	0	0	0	0.0161336	0.0479317	0.209208	0.15614	0.108608	0.169087	0.089825	0.0105626	0.00979599	0.00902934	0.0531539	0.0972784	0.0873121
DIPPA_08062.mRNA.1	0.117374	0.12375	0.0896639	0.100291	0.0937574	0.0709281	0.0533732	0.0418011	0.0825789	0.141148	0.0853342	0.125769	0.11038	0.059251	0.155267	0.0660055	0.0911423	0.0736149	0.0463406	0.0307798	0.0430062	0.198444	0.157851	0.133875	0.113707	0.165878	0.0516567	0.0950813	0.0543322	0.0463058	0.0439391	0.0708994	0.0664746
DIPPA_08077.mRNA.1	0.018269	0.0269519	0.0471659	0.0539733	0.0500139	0.169144	0.0989858	0.326341	0.127049	0.0821061	0	0.00840925	0.0024527	0.0140154	0	0	0.0270965	0.30904	0.111306	0.432259	0.0470684	0.0483532	0.0139345	0.00525279	0.034289	0.0561027	0.116218	0.15182	0.118115	0.272051	0.144817	0.0874006	0
DIPPA_08080.mRNA.1	0.263889	0.55954	0.0703552	0.0437158	0.0311931	0.0124089	0.018898	0	0	0	0	0.235266	0.274262	0.473322	0	0	0	0.0171499	0	0	0	0	0.316156	0.497619	0.118452	0.0227134	0.0272317	0	0	0	0	0.0178288	0
DIPPA_08083.mRNA.1	0.0534363	0.0375946	0.0353878	0.0647856	0.120586	0.136034	0.14226	0.157472	0.185372	0.0590322	0.00803909	0.0627578	0.0631507	0.0131605	0.0837753	0.0622667	0.104105	0.129837	0.181104	0.216657	0.0737576	0.0094284	0.06238	0.0481112	0.0374097	0.0679594	0.0932041	0.10107	0.113418	0.208451	0.197201	0.0655813	0.00521357
DIPPA_08085.mRNA.1	0.0982482	0.0882672	0.0721754	0.0668794	0.0779468	0.141907	0.087113	0.0987914	0.0797121	0.0830391	0.105921	0.150193	0.117304	0.101443	0.0776951	0.0793978	0.0479434	0.076799	0.04409	0.0851331	0.0424769	0.177525	0.133579	0.136238	0.0532883	0.109543	0.0764038	0.078654	0.0652552	0.125192	0.117828	0.063721	0.0402987
DIPPA_08086.mRNA.1	0.0567648	0.0247546	0.0453265	0.0586428	0.0389245	0.0496799	0.0518993	0.0623133	0.0623986	0.405463	0.143833	0.0603926	0.0374937	0.0125818	0.0826204	0.00964603	0.0563664	0.0598893	0.0639993	0.108958	0.435917	0.0721355	0.0729667	0.0371062	0.0347037	0.0788397	0.0302545	0.0509877	0.0743905	0.0640683	0.0872041	0.404698	0.0647802
DIPPA_08087.mRNA.1	0.139213	0.14032	0.026429	0.00921942	0.0614628	0.0951444	0.146159	0.103872	0.0615857	0.20713	0.00946527	0.167286	0.201317	0.0814896	0.102685	0.10581	0.0738895	0.110792	0.00380003	0.0851208	0.051596	0.0162135	0.168198	0.251921	0.0782417	0.10812	0.0452469	0.0492235	0.0404643	0.0317051	0.0140792	0.20302	0.00978021
DIPPA_08095.mRNA.1	0.0886236	0.0873623	0.104683	0.157572	0.192802	0.0898848	0.0521315	0.0449844	0.0808038	0.101152	0	0.0712103	0.0826202	0.0607172	0.215465	0.0463529	0.141809	0.0807865	0.125509	0.114507	0.0610228	0	0.0742554	0.0325921	0.170346	0.150518	0.119611	0.121458	0.0520189	0.0927992	0.094485	0.0919162	0
DIPPA_08113.mRNA.1	0.0610622	0.165351	0.552002	0	0	0	0	0.133769	0.0293667	0.0197671	0.0386822	0.0898442	0.199098	0.304257	0.219644	0.128322	0.0369991	0	0	0.014557	0.00727852	0	0.155172	0.307147	0.0724416	0.138765	0.0499166	0.0677141	0.0844689	0.101224	0.0154338	0.00771691	0
DIPPA_08118.mRNA.1	0.0566947	0.0451668	0.0745535	0.070018	0.0820183	0.0937352	0.0718133	0.090617	0.121043	0.259473	0.0348672	0.0670691	0.0465994	0.0383926	0.0657485	0.0675408	0.0517876	0.0784832	0.0802754	0.183285	0.289501	0.0313178	0.0626356	0.0339204	0.044938	0.0759955	0.0682745	0.0667997	0.0545675	0.0920448	0.152078	0.338857	0.00988982
DIPPA_08119.mRNA.2	0.102392	0.36099	0.278947	0.145592	0.012237	0.0775934	0.00630388	0.00635024	0.00639659	0.00319829	0	0.206722	0.0629323	0	0	0.139698	0.135119	0.0189966	0.0139308	0.139893	0.140867	0.141841	0.0913706	0.294298	0.0301027	0.075906	0.0858222	0.0234919	0.0934955	0.163499	0.0131035	0.047338	0.0815724
DIPPA_08121.mRNA.1	0	0.122925	0	0	0	0	0	0	0	0.0656457	0.811429	0.32884	0	0	0	0	0	0	0	0.537645	0.133515	0	0	0.0808751	0.16175	0.248109	0.203083	0	0	0	0.251573	0.0546095	0
DIPPA_08126.mRNA.1	0.333118	0.391621	0.173395	0	0	0	0	0.101866	0	0	0	0.505118	0.494882	0	0	0	0	0	0	0	0	0	0.587217	0.110112	0.302671	0	0	0	0	0	0	0	0
DIPPA_08127.mRNA.1	0.0911773	0.0334907	0.0815875	0.129684	0.100693	0.0717026	0.064252	0.0815875	0.0357037	0.0816613	0.22846	0.0595626	0.0310275	0.0722533	0.113479	0.234283	0.0657681	0.0581384	0.0718718	0.0694049	0.0669379	0.157274	0.120384	0.0510962	0.0978438	0.144591	0.0995108	0.0544301	0.0603733	0.0663164	0.068237	0.0701576	0.167059
DIPPA_08128.mRNA.1	0.146525	0.085454	0.0243834	0.0691704	0.100196	0.131222	0.0728139	0.0179933	0.0462444	0.0744955	0.231502	0.124254	0.0344776	0.138955	0.0659701	0.0903731	0.0488806	0.178433	0.0871642	0	0	0.231493	0.198103	0.139931	0.0294636	0.0446571	0	0	0.0730295	0.100982	0.104843	0.108705	0.200285
DIPPA_08129.mRNA.1	0.0549929	0.0784251	0.0605493	0.0426734	0.0956977	0.153993	0.1117	0.11678	0.22575	0.059438	0	0.119427	0.087781	0.0661811	0.0445812	0.04163	0.0386789	0.0626648	0.227301	0.207836	0.103918	0	0.117809	0	0	0	0.0393713	0.0508164	0.171524	0.256676	0.311003	0.0528002	0
DIPPA_08133.mRNA.1	0.249611	0	0	0.257187	0.216006	0.0996503	0.0394328	0.0367133	0.0339938	0.0674048	0	0.038182	0.0655746	0.089075	0.112575	0.108462	0.104348	0.038724	0.065279	0.0160118	0.219534	0.142234	0.201635	0.108022	0.0904112	0.120155	0.0635322	0.062184	0.086788	0.148129	0.0525784	0.0665656	0
DIPPA_08145.mRNA.3	0.0600733	0.0362637	0.0495421	0.0517399	0.0336996	0.0555861	0.0504579	0.0876374	0.0315018	0.410806	0.132692	0.0509063	0.0190256	0.450829	0.0505206	0.0667824	0.0257102	0.0506492	0.00604191	0.0578481	0.138514	0.0831726	0.0596822	0.0545085	0.033629	0.110865	0.030765	0.0540466	0.0365854	0.0643016	0.0333518	0.459442	0.0628234
DIPPA_08148.mRNA.1	0.359185	0.274211	0.0447801	0.0611006	0.131913	0.0144322	0.0484219	0.0147019	0.0136229	0.0114648	0.0261667	0.100556	0.680122	0.0319878	0.0829103	0.056885	0.0308597	0.00564016	0.00362582	0.00249778	0.004915	0	0.198887	0.472427	0.160998	0.0520546	0.0465456	0.0115802	0.00438473	0.00629603	0.00455338	0.00281073	0.0394626
DIPPA_08159.mRNA.1	0.109529	0.114096	0.161114	0.124843	0.163174	0.0513165	0.0329572	0.0668995	0.0497045	0.0492567	0.0771091	0.108641	0.110921	0.0120839	0.145577	0.0680575	0.0943912	0.0941632	0.0835613	0.0831053	0.164159	0.0353397	0.0783391	0.0934689	0.134992	0.148189	0.144322	0.0940573	0.0611078	0.0795158	0.0655627	0.0778347	0.0226107
DIPPA_08160.mRNA.1	0.103397	0.0937593	0.0832887	0.160271	0.110774	0.0878101	0.0648462	0.0613957	0.0813255	0.101255	0.051877	0.0641486	0.0483224	0.0861645	0.124006	0.109728	0.0954491	0.09355	0.0947457	0.0811704	0.149821	0.0528944	0.0776402	0.0445944	0.0970502	0.134062	0.117852	0.111382	0.0851538	0.0908585	0.0728398	0.123209	0.0453597
DIPPA_08161.mRNA.1	0.12501	0.0919284	0.109503	0.0706163	0.0578131	0.0726044	0.0437376	0.0640954	0.0513718	0.159761	0.153559	0.146112	0.0754044	0.0743608	0.135415	0.0232214	0.0764481	0.0866238	0.0667942	0.0600104	0.0700122	0.185597	0.122106	0.0986142	0.0812912	0.138161	0.0564475	0.0759676	0.0721649	0.0659118	0.0527294	0.150837	0.0857698
DIPPA_08180.mRNA.1	0.202213	0.0192688	0.073009	0.126749	0.0192688	0.053557	0.058649	0.0637409	0.0268884	0.0950253	0.261631	0.121463	0.0410233	0.111923	0.182822	0.125807	0.0687906	0.0664809	0.0529236	0.0151641	0.042831	0.170772	0.175089	0.0209025	0.073251	0.125599	0.0841325	0.0426657	0.0702693	0.0978729	0.141153	0.0255748	0.143489
DIPPA_08181.mRNA.1	0.245212	0.371404	0.106253	0.0810669	0.0906865	0.0340184	0.0196764	0.0196764	0.0119808	0.00690861	0.0131176	0.306992	0.422676	0.0689277	0.0700252	0.0353419	0.0290857	0.0250247	0.0120733	0.00713423	0.00845132	0.0142685	0.221538	0.314576	0.165785	0.0998006	0.0895691	0.0458684	0.0187289	0.021937	0.0104049	0.00442209	0.00737015
DIPPA_08184.mRNA.1	0.368797	0.631203	0	0	0	0	0	0	0	0	0	0.460346	0.539654	0	0	0	0	0	0	0	0	0	0.208812	0.614957	0.176231	0	0	0	0	0	0	0	0
DIPPA_08188.mRNA.1	0.149141	0.177501	0.0807006	0.0653419	0.0433142	0.0483665	0.0528124	0.05645	0.0776692	0.093028	0.155675	0.308711	0.301518	0.0170111	0.0396164	0.0455531	0.0263729	0.0372189	0.0395022	0.0836854	0.026487	0.0743236	0.284053	0.263398	0.0403305	0.0470703	0.0401131	0.0331558	0.0562018	0.0388086	0.110447	0.0409827	0.0454397
DIPPA_08194.mRNA.1	0.104434	0.0405158	0.0331131	0.00509433	0.0421078	0.0448937	0.0681366	0.05158	0.0390034	0.115577	0.455544	0.129387	0.0699766	0.109758	0.14954	0.100906	0.0708863	0.0217627	0.0512928	0.0244918	0.101676	0.170323	0.164099	0.0889416	0.0227402	0.0777909	0.0194916	0.0381931	0.0631722	0.0881514	0.00746301	0.126257	0.303701
DIPPA_08195.mRNA.1	0.18632	0.212292	0.0763833	0.0657364	0.0587998	0.0426682	0.0364575	0.0597677	0.109292	0.102678	0.0496048	0.291461	0.317626	0.0762822	0.0259047	0.124317	0.0139287	0.0226504	0.0242124	0.0384015	0.046993	0.0182244	0.282197	0.350785	0.0631764	0.0412608	0.0267857	0.0347673	0.0395022	0.0430195	0.0541126	0.0534361	0.0109578
DIPPA_08210.mRNA.1	0.124838	0.0434218	0.0375354	0.0836328	0.0369238	0.0711719	0.0683434	0.0860026	0.0232398	0.0902836	0.334607	0.124324	0.0611207	0.111227	0.161333	0.00400529	0.0624825	0.0859535	0.0712941	0.0188248	0.097729	0.201706	0.16863	0.0565466	0.0379221	0.145742	0.0176147	0.0632784	0.0916639	0.0969371	0.026366	0.117357	0.177942
DIPPA_08213.mRNA.1	0.0884601	0.0993083	0.0467419	0.0310157	0.127485	0.142556	0.101784	0.176483	0.167819	0.0183473	0	0.0588954	0.077306	0.0932745	0.109243	0.0671614	0.0875446	0.0343791	0.263385	0.16053	0.0333459	0.0149352	0.125287	0.123651	0.0106744	0.0643578	0.0716818	0.109003	0.0946667	0.180607	0.146714	0.073357	0
DIPPA_08215.mRNA.1	0.233479	0.341763	0.186189	0.0799405	0.085108	0.00861259	0.00775133	0.032493	0.0178516	0.00681178	0	0.295433	0.400339	0.0642153	0.0365582	0.0326375	0.0761895	0.0368761	0.0225707	0.00709971	0.0180142	0.0100668	0.26739	0.154427	0.193955	0.114803	0.108215	0.0570626	0.0630692	0.0124007	0.0204418	0.00823484	0
DIPPA_08220.mRNA.1	0.170885	0.272671	0.213121	0.0534938	0.0915373	0.0305124	0.0956522	0.0218168	0.0068323	0.0118789	0.0315994	0.176078	0.262135	0.0860569	0.0587894	0.0791916	0.0794817	0.0236898	0.0572423	0.0175015	0.0153742	0.144459	0.178809	0.240262	0.132818	0.0797899	0.0763207	0.0878184	0.0421251	0.0290415	0.0126871	0.00644266	0.113886
DIPPA_08222.mRNA.1	0.018425	0.0497771	0.131352	0.0921248	0.189153	0.059584	0.222288	0.0930163	0.0410104	0.0461367	0.0571322	0.0401513	0.0128988	0.0514984	0.090098	0.0440306	0.139269	0.0739017	0.154689	0.123169	0.0350112	0.235283	0.0499638	0.0146633	0.0434468	0.0916003	0.1021	0.150978	0.0784757	0.115043	0.067252	0.0236242	0.262853
DIPPA_08223.mRNA.1	0.219634	0.335505	0.211817	0.080236	0.0788566	0.0280481	0.0195417	0.0124914	0.00275883	0.003142	0.00796996	0.26102	0.420123	0.112856	0.0693166	0.0725658	0.0313008	0.0180873	0.00974764	0.00259937	0.000649843	0.00173292	0.237474	0.313781	0.179553	0.0897306	0.0912936	0.0396249	0.0287763	0.0142503	0.00330974	0.0017468	0.000459686
DIPPA_08227.mRNA.2	0.0342882	0.0479389	0.13941	0.123233	0.107056	0.108346	0.0787876	0.138765	0.148546	0.0736282	0	0.137447	0.0347558	0.106482	0.178208	0.130841	0.0876778	0.0930826	0.0446646	0.150584	0.0362572	0	0.0863631	0.0918465	0.17368	0.123674	0.0845154	0.081893	0.0877339	0.0935749	0.104005	0.0727143	0
DIPPA_08228.mRNA.1	0.185408	0.127458	0.0541777	0.0886106	0.0706317	0.0719159	0.0422987	0.0498435	0.0139658	0.0598764	0.235813	0.167434	0.159718	0.157934	0.15615	0.0939639	0.0317776	0.0436424	0.0248496	0.00605683	0.0300353	0.128438	0.18852	0.163139	0.103498	0.133901	0.0467265	0.056861	0.0370404	0.0607175	0.0534529	0.0461883	0.109955
DIPPA_08232.mRNA.1	0.179127	0.191897	0.0357557	0.0207801	0.0131182	0.0701184	0.03088	0.0503831	0.0314604	0.152194	0.224286	0.15925	0.219595	0.341952	0.0975323	0.040524	0.00726095	0.00353236	0.0190845	0.0346367	0.0508267	0.0258058	0.148344	0.472029	0.0464793	0.0747286	0.0258837	0.01656	0.0155859	0.0595603	0.0136376	0.0513498	0.0758419
DIPPA_08237.mRNA.2	0.122334	0.203502	0.0839904	0.0557723	0.136775	0.0215786	0.116026	0.0819985	0.089302	0.059341	0.02938	0.044521	0.0609361	0.442087	0.23878	0.0354726	0.007607	0.0528887	0.0981703	0.00336309	0.0161749	0	0.174741	0.205383	0.147205	0.0890269	0.015528	0.0869565	0.158385	0.00973085	0.0753623	0.0376812	0
DIPPA_08240.mRNA.1	0.172783	0.560786	0.21123	0	0	0	0	0.055201	0	0	0	0.250319	0.749681	0	0	0	0	0	0	0	0	0	0.110829	0.454601	0	0	0.43457	0	0	0	0	0	0
DIPPA_08245.mRNA.1	0.16559	0.183927	0.0699992	0.0778921	0.0905684	0.0647373	0.0585187	0.0388264	0.097106	0.0750219	0.0778123	0.268533	0.269205	0.0118701	0.140538	0.0191489	0.0487122	0.0433371	0.0283315	0.0339306	0.043561	0.0928331	0.233546	0.257649	0.144417	0.0895229	0.0385637	0.0336449	0.0252828	0.0387605	0.0385637	0.05273	0.0473192
DIPPA_08246.mRNA.1	0.0304114	0.0182657	0.0596931	0.0822898	0.143395	0.157518	0.166839	0.199322	0.107617	0.0197721	0.0148762	0.0292713	0.0125597	0.0365373	0.103903	0.132032	0.145734	0.180403	0.224414	0.102865	0.0150509	0.0172306	0.0251225	0.0136303	0.0346548	0.0817817	0.137639	0.144944	0.17363	0.220935	0.145568	0.0148775	0.00721604
DIPPA_08247.mRNA.1	0.0987678	0.0580762	0.164963	0.120355	0.0193906	0.105359	0.0142325	0.0420288	0.0841532	0.209858	0.0828159	0.0726343	0.0520884	0.0832449	0.218385	0.171409	0.0756246	0.0443716	0.0599981	0.145847	0.0438893	0.032507	0.0505157	0.0673542	0.076405	0.16137	0.0874904	0.0799832	0.0472883	0.137866	0.103136	0.168736	0.0198555
DIPPA_08251.mRNA.1	0.210901	0.186585	0.0663857	0.108663	0.023349	0.0459381	0.0373031	0.0494612	0.0163028	0.0563001	0.198812	0.312289	0.389839	0.0314178	0.0468284	0.0542851	0.0248558	0.0276397	0.0260489	0.000695963	0.0230662	0.0630344	0.26451	0.387436	0.0680731	0.0456634	0.00590717	0.0190342	0.115331	0.0225035	0.00525082	0.0129395	0.0533521
DIPPA_08341.mRNA.1	0.227102	0.319574	0.144708	0.074874	0.088073	0.0476762	0.0347972	0.0177586	0.00799936	0.00767939	0.0297576	0.299332	0.442021	0.0374018	0.0809005	0.0536991	0.029898	0.0241529	0.0130144	0.00492438	0.00164146	0.0130144	0.212739	0.34965	0.153004	0.087876	0.0927627	0.0401045	0.0254444	0.0239279	0.0068245	0.00421266	0.00345438
DIPPA_08343.mRNA.1	0.245578	0.386909	0.175767	0.0614372	0.0613518	0.0359737	0.0203367	0.00358882	0.00675041	0.00179441	0.000512689	0.290286	0.459686	0.0476083	0.100645	0.032455	0.0201289	0.0111953	0.0100645	0.0253308	0.00124392	0.00135701	0.222878	0.396841	0.15493	0.0733727	0.0679482	0.0307385	0.0106585	0.0322611	0.00513894	0.00485344	0.000380662
DIPPA_08349.mRNA.1	0.100516	0.0325044	0.0473207	0.152014	0.0888976	0.0742771	0.0378565	0.0473207	0.0607663	0.0311337	0.327394	0.0533056	0.0272042	0.0207708	0.146008	0.123951	0.101893	0.056124	0.110655	0.067214	0.039826	0.253048	0.208621	0.0495986	0.0519507	0.101243	0.0811474	0.0610523	0.0808918	0.0463261	0.0330317	0.172726	0.113412
DIPPA_08351.mRNA.1	0.124178	0.188505	0.1115	0.139095	0.121195	0.0509952	0.0527199	0.0544446	0.0573346	0.00829721	0.0917354	0.130909	0.109164	0.123306	0.137447	0.0839669	0.105051	0.0725069	0.105638	0.0430487	0.0396694	0.0492929	0.190814	0.144269	0.190428	0.108375	0.126824	0.0737939	0.0182941	0.0856812	0.0132767	0.0482439	0
DIPPA_08352.mRNA.1	0.348567	0.463463	0	0	0	0	0	0	0.0577903	0.13018	0	0.46479	0.53521	0	0	0	0	0	0	0	0	0	0.457187	0.542813	0	0	0	0	0	0	0	0	0
DIPPA_08397.mRNA.1	0.190124	0.186804	0.112525	0.088457	0.122346	0.0596168	0.0801577	0.0358254	0.056228	0.0415658	0.0263504	0.162148	0.39928	0.0406693	0.078585	0.0761491	0.0578267	0.0577208	0.0576149	0.0382334	0.0317729	0	0.215496	0.296796	0.0619296	0.0477743	0.0687279	0.0617433	0.0758987	0.0663066	0.0537344	0.0375303	0.0140622
DIPPA_08432.mRNA.1	0.140362	0.0573837	0.0470242	0.102986	0.0857201	0.0564696	0.0521024	0.066626	0.0391022	0.0843998	0.267824	0.103122	0.052543	0.0862855	0.0988425	0.161557	0.0449667	0.0600491	0.0783585	0.0221677	0.105507	0.186601	0.122706	0.0429522	0.0624118	0.189554	0.0383142	0.061101	0.189655	0.0428514	0.0444646	0.0752168	0.130772
DIPPA_08440.mRNA.1	0.251547	0.409309	0.0336442	0.0331212	0.0726924	0.068683	0.0209187	0.0282402	0.0545629	0.0272814	0	0.099173	0.150495	0.456863	0.240003	0.0231426	0	0	0	0.0106865	0.0101079	0.00952932	0.194477	0.358733	0.18956	0.0203875	0.0391845	0	0	0.122759	0.0558126	0.0190862	0
DIPPA_08450.mRNA.1	0.200085	0.413577	0.106661	0.0790836	0.0362325	0.0169707	0.00789139	0.0448876	0.0224014	0.0247773	0.0474332	0.233171	0.263516	0.203697	0.0128183	0.0833624	0.0359261	0.0347053	0.0593826	0.0204918	0.018835	0.0340949	0.165104	0.300383	0.064444	0.0945888	0.0528334	0.0545377	0.0475075	0.0286536	0.110141	0.0136344	0.0681721
DIPPA_08451.mRNA.1	0.136332	0.116479	0.118675	0.12623	0.119554	0.0683415	0.063071	0.0529691	0.0663212	0.0826599	0.0493675	0.0905933	0.149465	0.0972667	0.165463	0.0370235	0.101655	0.0779779	0.0954383	0.0785264	0.0611573	0.0454338	0.13989	0.13511	0.17594	0.101332	0.100392	0.0798589	0.0556426	0.0784483	0.0589342	0.0709248	0.00352665
DIPPA_08455.mRNA.1	0.0294118	0.0577206	0.0483456	0.0830882	0.0579963	0.0848346	0.0849265	0.14329	0.29568	0.0932904	0.0214154	0.0564015	0.0874854	0.0386521	0.0700964	0.0664925	0.0628885	0.0800072	0.189567	0.260023	0.0709073	0.0174791	0.0526697	0.0566585	0.0368054	0.0629136	0.0727042	0.0899284	0.071707	0.166077	0.293808	0.0967274	0
DIPPA_08463.mRNA.1	0.188614	0.081884	0.0212812	0.1144	0.0607108	0.065572	0.0481798	0.0546613	0.0397537	0.090094	0.234849	0.183968	0.0963812	0.113971	0.104383	0.0544983	0.0736015	0.0556517	0.0454873	0.0118224	0.0569492	0.203287	0.202976	0.127604	0.0781565	0.187038	0.0159385	0.0542487	0.0356217	0.050216	0.0882381	0.0489678	0.110994
DIPPA_08466.mRNA.1	0.131294	0.233444	0.0386669	0.0884432	0.0877218	0.0512192	0.0090896	0.0668013	0.0986871	0.194633	0	0.0213863	0.0578372	0.71207	0.0403963	0.0331779	0.0259595	0.0206689	0.00923601	0.053533	0.0257353	0	0.149017	0.169533	0.124939	0.0995086	0.0517199	0.0530713	0.0316953	0.0103194	0.0981572	0.212039	0
DIPPA_08467.mRNA.1	0.0918894	0.0377753	0.0543102	0.070845	0.0505849	0.117117	0.0303248	0.107183	0.0449644	0.183256	0.211751	0.0650282	0.034897	0.722321	0.0225688	0.018315	0.0140612	0.0126827	0.00756233	0.0128008	0.034188	0.0555752	0.222645	0.167301	0.161434	0.155566	0.100698	0.0458294	0	0	0.0864256	0.0601015	0
DIPPA_08468.mRNA.1	0.0851584	0.0954353	0.280419	0.145074	0.139486	0.100499	0.0615116	0.0353205	0.0308057	0.0262908	0	0.143656	0.242689	0.285448	0.328207	0	0	0	0	0	0	0	0	0.168742	0.337483	0.251583	0.195925	0.0248137	0	0	0.0143023	0.00715117	0
DIPPA_08482.mRNA.1	0.119832	0.0413471	0.0362956	0.0706268	0.0489242	0.0863424	0.0326473	0.0562208	0.0270346	0.17334	0.30739	0.096304	0.0287797	0.0443222	0.136462	0.0941474	0.0518331	0.096304	0.0615007	0.0206738	0.0676731	0.302	0.106549	0.0600245	0.047975	0.166797	0.0273346	0.0712931	0.0753096	0.0534419	0.0101529	0.154747	0.226375
DIPPA_08483.mRNA.1	0.140831	0.117528	0.319233	0.227541	0.0558088	0.0309862	0.0234718	0.0159574	0.026258	0.0423843	0	0.226273	0	0	0	0	0.0936913	0.0762347	0.272235	0.158988	0.0457408	0.126837	0.127043	0.0423853	0.0614361	0.259385	0.159734	0.0454289	0.0446398	0.113516	0.033029	0.113403	0
DIPPA_08492.mRNA.1	0.0446635	0.042605	0.103549	0.0956896	0.149398	0.0480319	0.324995	0.0463477	0.0298172	0.0293182	0.0855842	0.064541	0.0782848	0.0521165	0.0592633	0.0546454	0.0868609	0.0349643	0.13249	0.0820231	0.0495877	0.305223	0.289265	0.0724964	0.0330512	0.0356628	0.0520533	0.0779899	0.0514229	0.0332313	0.0215238	0.0107169	0.322586
DIPPA_08496.mRNA.1	0.129727	0.202327	0.00814427	0.222571	0.0904014	0.143223	0.0104712	0.00267597	0.0659686	0.108202	0.0162885	0.0655489	0.0482423	0.114116	0.179989	0.00584099	0.0210925	0.0734451	0.158897	0.0771228	0.106436	0.14927	0.269892	0.0573072	0.0784168	0.104736	0.127673	0.0735453	0.0485792	0.0767253	0.0372801	0.0874831	0.0383627
DIPPA_08505.mRNA.1	0.11974	0.184917	0.0469503	0.0652055	0.0834607	0.119625	0.1123	0.104975	0.0857678	0.0770584	0	0.155126	0.281133	0.217562	0.153992	0	0	0	0	0.140151	0.0520365	0	0.168734	0.30189	0.179691	0.0574919	0	0	0	0.108036	0.114373	0.0697843	0
DIPPA_08506.mRNA.1	0.324926	0.45981	0.0261746	0.0709021	0.0811312	0.00822344	0.00511458	0.0109312	0.00852429	0.00426215	0	0.312064	0.42126	0.0399947	0.0910407	0.0517695	0.0124984	0.0112485	0.00999868	0.0122352	0.0144718	0.023418	0.225887	0.452723	0.118282	0.0753352	0.0615731	0.0354728	0.0141179	0.00581326	0	0	0.0107961
DIPPA_08510.mRNA.1	0.0998032	0.0335592	0.0654788	0.0999125	0.114451	0.0341058	0.0600131	0.051268	0.0458024	0.119152	0.276454	0.0744077	0.0304471	0.139223	0.160494	0.111778	0.089673	0.0824157	0.0847514	0.0254421	0.0659826	0.135385	0.077285	0.029132	0.0643708	0.13645	0.0840925	0.0937031	0.0469516	0.150666	0.146161	0.104315	0.0668736
DIPPA_08520.mRNA.1	0.123052	0.129978	0.617673	0.0430373	0.0347823	0.0265273	0	0	0.0166337	0.00831684	0	0.105358	0.202533	0.347149	0.0406933	0.244734	0	0	0	0.0396885	0.0198443	0	0.13712	0.255654	0.261762	0.154796	0.0478295	0.102677	0	0	0.0267741	0.0133871	0
DIPPA_08526.mRNA.1	0.162544	0.122028	0.0701011	0.0181744	0.0297896	0.063132	0.0314977	0.0415414	0.0058076	0.0931265	0.362257	0.202373	0.249174	0.279424	0.0276408	0.018101	0.0085613	0.0320437	0.0227894	0.013535	0.0128827	0.133475	0.272812	0.261341	0.0629327	0.0689263	0.0406118	0.0122972	0.0486721	0.085047	0.047122	0.00919707	0.0910406
DIPPA_08533.mRNA.1	0.351165	0.590251	0.058584	0	0	0	0	0	0	0	0	0.213428	0.428115	0.249764	0	0	0	0	0.0251833	0.0189774	0.0278365	0.0366956	0.2031	0.7969	0	0	0	0	0	0	0	0	0
DIPPA_08535.mRNA.1	0.173905	0.364348	0.0795732	0.0746833	0.0594354	0.0441876	0.0435652	0.0429429	0.0753056	0.0420538	0	0.37087	0.307519	0	0	0.168857	0	0	0	0.0570752	0.0956779	0	0.229762	0.100313	0.193067	0.173797	0.0427807	0.0478517	0.0439793	0.040107	0.0576249	0.0707173	0
DIPPA_08542.mRNA.1	0.246247	0.275077	0.0721742	0.121781	0.0671041	0.0145144	0.00427478	0.0838055	0.0576598	0.0356894	0.0216721	0.250946	0.242992	0.137252	0.0315117	0.0183563	0.0299055	0.047497	0.0268462	0.00619527	0.087728	0.120769	0.283296	0.255599	0.072833	0.12344	0.0345358	0.0429988	0.0576167	0.0164131	0.0383826	0.0135066	0.061378
DIPPA_08547.mRNA.1	0.0483706	0.0402042	0.0534747	0.0520612	0.0928151	0.120455	0.154299	0.173223	0.17605	0.0849627	0.00408324	0.0393917	0.0422431	0.0461506	0.0795227	0.156088	0.0704404	0.116908	0.0915619	0.246172	0.106981	0.00454113	0.0516586	0.0393631	0.0394516	0.0544892	0.0936754	0.111986	0.0625387	0.197612	0.243344	0.104821	0.00106148
DIPPA_08548.mRNA.1	0.129993	0.0326892	0.0543038	0.0911938	0.0613305	0.0790499	0.0684335	0.0694264	0.0201634	0.0761476	0.317269	0.144714	0.0700204	0.0593134	0.19723	0.0479266	0.0412984	0.0705303	0.0667063	0.0269375	0.0930489	0.182274	0.1748	0.0673032	0.0631777	0.152287	0.0425507	0.0663602	0.0869873	0.100896	0.0240453	0.0894625	0.132131
DIPPA_08549.mRNA.1	0.0502435	0.0392207	0.0502435	0.0853627	0.0920277	0.0912587	0.0799795	0.171751	0.259164	0.0807485	0	0.0727312	0.0888221	0.0635057	0.0381892	0.0669384	0.0675821	0.109419	0.138168	0.274619	0.0757348	0.00429093	0.0903627	0.0498898	0.0452815	0.0603086	0.088359	0.0587057	0.0398718	0.247445	0.223402	0.0963735	0
DIPPA_08550.mRNA.1	0.0328061	0.0348418	0.0564516	0.0189477	0.043611	0.0129972	0.0122925	0.0112747	0.197776	0.555434	0.0235672	0.0631579	0.0685596	0.0932133	0.0627424	0.0418283	0.100554	0.0652355	0.0246537	0.170914	0.20831	0.100831	0.019311	0.0424987	0.0348182	0.0573477	0.084266	0.0635652	0.04067	0.0117036	0.179358	0.462292	0.00416941
DIPPA_08576.mRNA.1	0.431479	0.568521	0	0	0	0	0	0	0	0	0	0.415672	0.584328	0	0	0	0	0	0	0	0	0	0.304501	0.695499	0	0	0	0	0	0	0	0	0
DIPPA_08582.mRNA.1	0.309062	0.424218	0.0435299	0.0482786	0.0700435	0	0	0	0.0308666	0.0740008	0	0.22645	0.270889	0.195317	0.119745	0	0	0.0803619	0.0569452	0.0335285	0.0167642	0	0.19869	0.278384	0.0884279	0.0956332	0.0727074	0.058952	0.060917	0.0628821	0.0441048	0.0393013	0
DIPPA_08583.mRNA.1	0.162215	0.209651	0.254629	0.135671	0.0167131	0.0114698	0.00622645	0.178109	0	0	0.0253154	0.0291725	0.0488628	0.0523225	0.233999	0.415675	0.209802	0.00392952	0	0	0	0.00623599	0.03187	0.231526	0.231839	0.0518669	0.0554601	0.0590533	0.128105	0.0974848	0.0331198	0.0265584	0.0531167
DIPPA_08586.mRNA.1	0.258434	0.529035	0.102926	0.0187393	0.0335629	0.0134951	0.0129707	0.0124462	0.00671258	0.00825088	0.00342621	0.352621	0.457345	0.0433244	0.060922	0.040264	0.0102334	0.0188409	0.0116679	0.00286917	0.00191278	0	0.240196	0.465361	0.140702	0.0854849	0.00838489	0.0171788	0.0147758	0.0123728	0.0125773	0.00296539	0
DIPPA_08595.mRNA.1	0.285445	0.0704852	0	0	0	0.0859838	0.0681941	0.0504043	0	0	0.439488	0.276907	0.0977055	0.112993	0.12828	0	0	0.055113	0	0	0.0485733	0.280428	0.239064	0.174813	0.139448	0.104082	0.0817165	0.0593512	0	0	0	0	0.201525
DIPPA_08610.mRNA.1	0.31505	0.280109	0	0	0.249854	0	0	0.0700761	0.0566075	0.0283037	0	0.0794535	0.106287	0.1626	0.218913	0.105856	0.112687	0.0740376	0.0628058	0.051574	0.025787	0	0.0979629	0.128939	0.159916	0.179569	0.146555	0.095686	0.0731576	0.0506291	0.0359497	0.0316357	0
DIPPA_08611.mRNA.1	0.378605	0.479725	0.0518198	0.0472235	0.0426271	0	0	0	0	0	0	0.261327	0.420361	0.246224	0.0720875	0	0	0	0	0	0	0	0.34632	0.335956	0.196046	0.0836772	0.0380002	0	0	0	0	0	0
DIPPA_08621.mRNA.1	0.0370401	0.0237223	0.0423672	0.0501082	0.112702	0.116864	0.141835	0.179041	0.20601	0.0763276	0.0139837	0.0477906	0.0359378	0.0239901	0.060971	0.0708325	0.108667	0.122701	0.161104	0.229186	0.0954864	0.043334	0.042796	0.0338802	0.0308488	0.0666904	0.102889	0.110111	0.1028	0.186252	0.217368	0.0847896	0.0215763
DIPPA_08622.mRNA.1	0.227203	0.40858	0.118916	0.0506007	0.0527572	0.0323475	0.0123229	0.0142483	0.0103204	0.0413586	0.0313463	0.297788	0.372456	0.0896018	0.0570796	0.0723451	0.0347345	0.00730089	0.0257743	0.0294248	0.00486726	0.00862832	0.190339	0.292615	0.155837	0.0883923	0.055122	0.131274	0.0153619	0.0266984	0.0302308	0.00747556	0.00665407
DIPPA_08623.mRNA.1	0.0407018	0.0287719	0.0336062	0.0611306	0.119298	0.165536	0.135906	0.22425	0.138402	0.0414035	0.0109942	0.0605187	0.039054	0.0290172	0.0451158	0.0879459	0.114081	0.205704	0.181755	0.168538	0.0602206	0.00804929	0.0286171	0.0236512	0.0332464	0.0773504	0.154532	0.148977	0.113206	0.208821	0.167158	0.042084	0.0023567
DIPPA_08626.mRNA.2	0.367563	0.462844	0	0	0	0	0	0.169593	0	0	0	0.416501	0.583499	0	0	0	0	0	0	0	0	0	0.402185	0.597815	0	0	0	0	0	0	0	0	0
DIPPA_08627.mRNA.1	0.200778	0.423495	0.134742	0.097091	0.0509913	0.0296461	0.00904206	0.0274226	0.0109691	0.00893089	0.00689272	0.371097	0.39646	0.038778	0.0560253	0.0535453	0.0337053	0.0100327	0.0319017	0.000563634	0.00281817	0.00507271	0.331303	0.26479	0.150585	0.0627175	0.0771117	0.0432616	0.0326637	0.0221449	0.00616893	0.0092534	0
DIPPA_08649.mRNA.1	0.198746	0.0256386	0	0	0.0546458	0.0385515	0.0483765	0.119117	0.109572	0.171517	0.233836	0.284224	0.125697	0.109026	0.0923549	0.0529276	0.0135004	0.01483	0.0372283	0.044899	0.0711838	0.154129	0.248529	0.168405	0.103872	0.0393392	0.0235416	0.00774393	0.0563758	0.105008	0.0296335	0.118637	0.0989158
DIPPA_08670.mRNA.1	0.0909154	0.0466448	0.0990853	0.110956	0.0980378	0.0811396	0.0718525	0.0827456	0.0605405	0.122966	0.135116	0.0802139	0.0315508	0.0570665	0.168602	0.130023	0.0914438	0.0728037	0.0588235	0.0313216	0.0550802	0.223071	0.138101	0.0663931	0.0665796	0.205427	0.035248	0.0901716	0.0789817	0.0874674	0.0345953	0.0242447	0.17279
DIPPA_08675.mRNA.1	0.412533	0.587467	0	0	0	0	0	0	0	0	0	0.23799	0.273466	0.200296	0.127125	0	0	0	0	0	0.0591279	0.101996	0.370937	0.376673	0	0	0	0	0	0.0745698	0.0458891	0.131931	0
DIPPA_08693.mRNA.1	0	1	0	0	0	0	0	0	0	0	0	0.390242	0.609758	0	0	0	0	0	0	0	0	0	0	0.333333	0.666667	0	0	0	0	0	0	0	0
DIPPA_08694.mRNA.1	0.238771	0.308733	0.112874	0.0849891	0.185924	0.0687093	0	0	0	0	0	0.190594	0.322216	0.225432	0.128649	0.0784722	0.0282959	0.0263415	0	0	0	0	0.199147	0.24212	0.253992	0.14773	0.0938885	0.0631218	0	0	0	0	0
DIPPA_08711.mRNA.1	0.299379	0.470199	0.0766997	0.062747	0.0909751	0	0	0	0	0	0	0.261334	0.426011	0.246222	0.0664334	0	0	0	0	0	0	0	0.230337	0.438291	0.150972	0.0877475	0.0662565	0.0263956	0	0	0	0	0
DIPPA_08715.mRNA.1	0.293697	0.203266	0.132069	0.0608719	0.0342826	0	0	0.0294237	0.0143069	0.0821298	0.149953	0.333818	0.324825	0	0	0.272848	0.0182516	0	0	0	0	0.0502579	0.361941	0.571686	0.0663726	0	0	0	0	0	0	0	0
DIPPA_08721.mRNA.1	0.370622	0.485893	0.143485	0	0	0	0	0	0	0	0	0.249283	0.278801	0.405756	0	0	0.0229481	0	0	0.0217452	0.0214676	0	0.266944	0.401107	0.10584	0.0887505	0.0716605	0.0656977	0	0	0	0	0
DIPPA_08722.mRNA.1	0.0134154	0.00794668	0.237631	0.100658	0.104418	0.0829702	0.13723	0.0582757	0.0340938	0.0401606	0.183201	0.00860041	0.00602764	0.494634	0.061379	0.0056601	0.0853425	0.0905616	0.0402823	0.0199941	0.0471185	0.1404	0.0182975	0.00875099	0.154137	0.0861177	0.0989459	0.125	0.148966	0.0293357	0.0330151	0.0608592	0.236575
DIPPA_08728.mRNA.1	0.0837407	0.0551963	0.0960416	0.0799558	0.112285	0.158492	0.0321716	0.136098	0.192872	0.0359565	0.0171897	0.0834363	0.0379481	0.033869	0.0297899	0.285785	0.076885	0.158096	0.0887515	0.197651	0.00778739	0	0.0399312	0.0515204	0.0874355	0.0954676	0.136202	0.138726	0.0477338	0.171199	0.162708	0.0538153	0.015261
DIPPA_08729.mRNA.1	0.272505	0.380463	0.1712	0.0626526	0.0767158	0.0133053	0.00412632	0.000842105	0.0105263	0.00505263	0.00261053	0.256761	0.402332	0.0833417	0.0929929	0.0934955	0.0236252	0.0123655	0.0224188	0.00462451	0.00804263	0	0.216078	0.372662	0.177845	0.0960854	0.0800256	0.0164249	0.00483621	0.00647869	0.0179761	0.00793868	0.00364997
DIPPA_08737.mRNA.1	0.053241	0.0297736	0.0191254	0.0442469	0.0745374	0.100693	0.0959371	0.0900445	0.1896	0.294428	0.00837382	0.0417535	0.038628	0.0398301	0.0544959	0.0739702	0.082385	0.0790191	0.0932842	0.239702	0.250441	0.00649143	0.0427268	0.0393929	0.0298298	0.0486928	0.0528163	0.0691349	0.053255	0.144938	0.185296	0.328654	0.00526408
DIPPA_08739.mRNA.1	0.04702	0.0306249	0.047948	0.0579501	0.078676	0.0830068	0.0915653	0.11291	0.222623	0.2086	0.0190761	0.0447095	0.0409272	0.0141596	0.0681796	0.0446126	0.0742896	0.0858307	0.130152	0.211328	0.275434	0.0103773	0.0483747	0.0354876	0.0287555	0.061935	0.0598192	0.0732833	0.0799192	0.118292	0.221581	0.266205	0.00634737
DIPPA_08748.mRNA.1	0.0876753	0.0504587	0.0200796	0.0582482	0.0974554	0.130864	0.117362	0.142635	0.117189	0.0895794	0.0884542	0.0870486	0.0554427	0.0182749	0.104264	0.0746005	0.104176	0.112475	0.133045	0.173391	0.0692152	0.0680674	0.0809731	0.0622731	0.023602	0.0726216	0.0492012	0.114288	0.101126	0.196442	0.180102	0.0812455	0.0381264
DIPPA_08754.mRNA.1	0.0994503	0.1435	0.0935247	0.0857428	0.0614693	0.0985222	0.121368	0.0470479	0.0761762	0.126008	0.0471907	0.0900881	0.117408	0.167382	0.163694	0.12388	0.0680364	0.0521562	0.0429743	0.0784225	0.0545646	0.0413938	0.118267	0.15383	0.103897	0.112581	0.0929391	0.0578931	0.0621317	0.0721596	0.0651297	0.127158	0.0340122
DIPPA_08759.mRNA.1	0.0574949	0.0451083	0.144929	0.109889	0.103994	0.0900841	0.0798834	0.083924	0.0669007	0.15778	0.0600119	0.104975	0.0940428	0.0311245	0.204261	0.0133869	0.118474	0.116354	0.121151	0.0919232	0.00323516	0.101071	0.141955	0.0823829	0.0499576	0.141766	0.0718258	0.0796494	0.0985013	0.0749364	0.0713545	0.150533	0.0371383
DIPPA_08761.mRNA.1	0.249248	0.498737	0.205381	0	0	0	0	0.0226954	0.0159589	0.00797947	0	0.351114	0.375605	0	0	0	0	0.0505823	0.0724319	0.0742327	0.0760335	0	0.280881	0.440946	0.183975	0	0	0	0	0	0	0.0941983	0
DIPPA_08771.mRNA.1	0.282441	0.210933	0	0	0	0	0	0.0847598	0	0	0.421866	0.0684231	0.0853323	0.811168	0.0146284	0	0	0	0.0086512	0	0	0.0117971	0.460502	0.539498	0	0	0	0	0	0	0	0	0
DIPPA_08774.mRNA.1	0.128135	0.0573341	0.0540279	0.086364	0.0630594	0.0915249	0.0687848	0.122329	0.0762035	0.0794291	0.172809	0.189993	0.107836	0.0319449	0.11216	0.03521	0.0745676	0.0885104	0.0840981	0.0640664	0.0624779	0.149135	0.18617	0.13947	0.0427335	0.109629	0.0558961	0.0794266	0.0736567	0.0971872	0.084295	0.0564371	0.0750992
DIPPA_08779.mRNA.1	0.329664	0.366082	0.0481708	0	0	0	0	0.025658	0.0111736	0.0768085	0.142443	0.349248	0.321207	0.156311	0.0991661	0	0	0	0	0	0	0.074068	0.390934	0.430769	0.123352	0.0549451	0	0	0	0	0	0	0
DIPPA_08781.mRNA.1	0.06706	0.0780375	0.11687	0.0879695	0.0914047	0.105668	0.0917034	0.156896	0.0979016	0.0799791	0.0265103	0.109377	0.103156	0.0221694	0.0864156	0.0855107	0.0829092	0.128945	0.114467	0.159258	0.0747653	0.0330279	0.0836076	0.0863648	0.0822734	0.101752	0.123455	0.103175	0.0933025	0.119007	0.118207	0.0804056	0.0084497
DIPPA_08795.mRNA.1	0.0832573	0.0578821	0.0954474	0.0929596	0.0762086	0.0728087	0.0516627	0.089228	0.060204	0.187909	0.132432	0.112416	0.0758178	0.0335261	0.106543	0.0220495	0.0750045	0.103289	0.063799	0.0725646	0.18715	0.14784	0.097703	0.0624282	0.0897457	0.124036	0.0814602	0.090484	0.0846596	0.0760459	0.0515176	0.173093	0.0688269
DIPPA_08798.mRNA.1	0.162335	0.224955	0.0378249	0.0660772	0.104235	0.129695	0.0809014	0.0547098	0.0662102	0.0392874	0.0337699	0.247747	0.267905	0.0597306	0.056758	0.0705992	0.0844403	0.0588017	0.0570367	0.064654	0.032327	0	0.111102	0.269843	0.0446868	0.041653	0.0639554	0.0658413	0.0820761	0.152837	0.112004	0.056002	0
DIPPA_08800.mRNA.1	0.0988412	0.0603272	0.156953	0.0865712	0.0441377	0.0373211	0.0457566	0.0639911	0.0111622	0.0547035	0.340235	0.101776	0.121812	0.105228	0.0839296	0.201448	0.0673457	0.0521929	0.0271908	0.00799731	0.0599377	0.171142	0.147617	0.130467	0.109151	0.0732574	0.0427539	0.0592919	0.131692	0.0264609	0.0031851	0.0356487	0.240475
DIPPA_08808.mRNA.1	0.118633	0.20879	0.243351	0.15447	0.149662	0.0631104	0.00976709	0.00871525	0.0236664	0.013148	0.0066867	0.204259	0.267923	0.134352	0.22745	0.102464	0.0288772	0.011261	0.00512878	0.00445981	0.00590924	0.00791616	0.108492	0.222328	0.215458	0.176527	0.173855	0.0451336	0.00916031	0.00629771	0.0267176	0.00944657	0.00658397
DIPPA_08809.mRNA.1	0.155752	0.194953	0.190823	0.119002	0.0613909	0	0	0.0620209	0.065906	0.069791	0.0803612	0.216978	0.170725	0.314468	0.0957037	0.0642098	0	0	0	0	0.0418351	0.0960797	0.183038	0.231302	0.15211	0.104369	0.0754454	0.0377227	0.0508777	0.0406848	0.0422093	0.0437339	0.0385068
DIPPA_08822.mRNA.1	0.127309	0.163137	0.207006	0.132962	0.145939	0.0514331	0.0267516	0.0230096	0.0960191	0.0179936	0.00843949	0.0904312	0.170704	0.241529	0.122185	0.239824	0.0226611	0.0147759	0.0421965	0.00930596	0.0436172	0.00277048	0.114632	0.235059	0.109995	0.140134	0.1449	0.0404431	0.0613086	0.00978877	0.0976301	0.0360639	0.0100464
DIPPA_08832.mRNA.1	0.193451	0.396593	0.137508	0.0781147	0.0700389	0.104691	0.01182	0	0	0	0.0077821	0.139287	0.300058	0.158045	0.231972	0.14805	0	0	0.00343999	0.00395924	0.00447848	0.0107094	0.115503	0.531572	0.0830413	0.116905	0.0925317	0.0504179	0.00830413	0.00172553	0	0	0
DIPPA_08833.mRNA.1	0.216362	0.0784361	0.0576429	0.0368497	0.0553147	0.0737797	0.0480893	0.0223988	0.0272961	0.107097	0.276734	0.157148	0.0731138	0.127891	0.182668	0.0830413	0.0325858	0.052149	0.0395936	0.0340458	0.0627774	0.154987	0.255031	0.0710214	0.0696476	0.102823	0.0263068	0.0441651	0.0760354	0.107906	0.0241088	0.0787829	0.144172
DIPPA_08838.mRNA.1	0.0956559	0.0941456	0.16916	0.128236	0.164988	0.0650892	0.0988924	0.0461738	0.0580409	0.0796174	0	0.106782	0.130025	0.0784864	0.14653	0.161464	0.0884797	0.0944307	0.0614193	0.100157	0.024141	0.00808444	0.095194	0.0800659	0.193578	0.187506	0.144695	0.0912833	0.0453844	0.0372543	0.0616445	0.0633941	0
DIPPA_08840.mRNA.1	0.144462	0.131677	0.142485	0.153294	0.129568	0.0642568	0.0525587	0.0408607	0.0467262	0.0941114	0	0.108897	0.131405	0.117573	0.103741	0.29299	0	0	0.0667715	0.0493555	0.059541	0.0697265	0.14037	0.16099	0.164732	0.168474	0.10417	0	0	0.0802658	0.0490301	0.060333	0.0716359
DIPPA_08848.mRNA.1	0.142202	0.038454	0.0754441	0.114484	0.0270349	0.0673434	0.0690025	0.102772	0.0213742	0.105407	0.236483	0.0588957	0.0516629	0.205295	0.146271	0.0944139	0.0425573	0.071876	0.0298353	0.00781401	0.0776235	0.213755	0.134041	0.067429	0.0365732	0.190761	0.0155187	0.0441056	0.0728741	0.0983755	0.0455577	0.117978	0.176786
DIPPA_08861.mRNA.1	0.202841	0.213133	0	0	0.0982578	0.0852854	0.0723131	0	0	0.0307156	0.297454	0.379167	0.418008	0	0	0	0	0	0.0744626	0.0855748	0.0427874	0	0.323324	0.534154	0	0	0	0	0	0.0454079	0.0647429	0.0323715	0
DIPPA_08868.mRNA.1	0.122825	0.118002	0.0832534	0.0988463	0.114439	0.107862	0.118879	0.100463	0.130608	0.00482311	0	0.148892	0.232183	0	0	0.0307402	0.126825	0.0999485	0.115319	0.211231	0.0348618	0	0.183449	0.103852	0.071647	0.0920811	0.112515	0.100183	0.067978	0.0357725	0.155014	0.0775071	0
DIPPA_08873.mRNA.1	0.41234	0.58766	0	0	0	0	0	0	0	0	0	0.110735	0.239745	0.64952	0	0	0	0	0	0	0	0	0.348285	0.543817	0	0	0	0	0	0	0.0719322	0.0359661	0
DIPPA_08877.mRNA.1	0.0633967	0.0469871	0.0243006	0.035868	0.0355093	0.134864	0.0770265	0.0979197	0.140065	0.263092	0.080972	0.0860745	0.064802	0.0142801	0.0646051	0.0341737	0.0434312	0.0650975	0.0871578	0.310026	0.197164	0.0331889	0.0632687	0.0426285	0.0123842	0.0451559	0.0438922	0.0481887	0.0526537	0.163774	0.191997	0.313311	0.0227464
DIPPA_08879.mRNA.1	0	0.350785	0.238789	0.126792	0.123189	0	0	0.0608076	0.0371545	0.0624826	0	0.713452	0	0	0	0	0	0	0	0	0	0.286548	0	0.333333	0.666667	0	0	0	0	0	0	0	0
DIPPA_08893.mRNA.1	0.212287	0.388436	0.0596799	0.0705214	0.0813629	0	0	0	0.125142	0.062571	0	0.363106	0.417565	0.131562	0	0	0	0.0295537	0.0208544	0.0249062	0.0124531	0	0.302724	0.419574	0.149267	0.0162702	0	0	0	0.0147911	0.0778997	0.0194749	0
DIPPA_08898.mRNA.1	0.0563903	0.0464911	0.0914796	0.0578045	0.0796358	0.123122	0.110394	0.164221	0.176242	0.0942196	0	0.0565894	0.0382643	0.0770984	0.0676035	0.149354	0.0876377	0.105108	0.119445	0.21297	0.0859286	0	0.0568707	0.0476328	0.0659161	0.0771748	0.104888	0.117109	0.121632	0.13164	0.17831	0.098826	0
DIPPA_08902.mRNA.1	0.185122	0.0819715	0	0	0	0.0456269	0.0849131	0.124199	0.127533	0.130867	0.219767	0.955931	0.0440694	0	0	0	0	0	0	0	0	0	0.88749	0.0862315	0	0	0	0	0	0.0262782	0	0	0
DIPPA_08904.mRNA.1	0.146459	0.102828	0.04385	0.0745451	0.0772491	0.0866769	0.0636556	0.06139	0.0951546	0.0847767	0.163414	0.186155	0.220996	0.150193	0.0793894	0.0184993	0.0559957	0.0451284	0.0545025	0.0653698	0.0502717	0.0734995	0.237329	0.270622	0.0571933	0.0833256	0.0457547	0.0562634	0.0458477	0.0731889	0.0765368	0.0432437	0.0106947
DIPPA_08910.mRNA.1	0.0828599	0.0584105	0.122949	0.134887	0.108905	0.0873284	0.0779445	0.0554101	0.0332589	0.124545	0.113501	0.0929117	0.0556099	0.0347562	0.168396	0.0486587	0.0662816	0.124241	0.0822401	0.0352457	0.070002	0.221657	0.106719	0.0535104	0.0939449	0.179441	0.0884128	0.104003	0.1035	0.0365118	0.0340978	0.083786	0.116073
DIPPA_08914.mRNA.1	0.0741322	0.0563836	0.0680526	0.067072	0.0881545	0.0764856	0.0706021	0.108649	0.139635	0.232791	0.0180428	0.0779455	0.0613311	0.0269629	0.0572486	0.0397797	0.0544005	0.0823127	0.0833571	0.184753	0.293174	0.0387354	0.0661895	0.0501944	0.0447154	0.0837752	0.0643337	0.070608	0.0511665	0.0914634	0.176476	0.292241	0.00883704
DIPPA_08919.mRNA.1	0.238677	0.339794	0.189242	0.122779	0.0563163	0.035777	0.0152377	0	0	0.00217681	0	0.293805	0.414196	0.213607	0.0130179	0.054542	0.00712657	0	0	0	0.00370581	0	0.209806	0.358365	0.185209	0.0896726	0.0765597	0.0377097	0.0267959	0.0158821	0	0	0
DIPPA_08934.mRNA.1	0.318116	0.544538	0.137346	0	0	0	0	0	0	0	0	0.468143	0.531857	0	0	0	0	0	0	0	0	0	0.215853	0.322102	0.249484	0.154015	0.0585463	0	0	0	0	0	0
DIPPA_08935.mRNA.1	0.0846078	0.0419339	0.0439073	0.0568163	0.0334649	0.0718632	0.0708765	0.0917612	0.0118402	0.123417	0.369512	0.0990324	0.0531763	0.0413967	0.109297	0.0901977	0.0443416	0.0835507	0.0577198	0.0296172	0.0753891	0.316281	0.141172	0.0634513	0.0347222	0.180841	0.026446	0.0703006	0.0609779	0.104262	0.0243531	0.142314	0.151161
DIPPA_08936.mRNA.1	0.268236	0.446182	0.0529658	0.0421248	0.0259408	0.016184	0.00356203	0.0302772	0.00673687	0.0340715	0.0737184	0.452265	0.35298	0.0665713	0.0157368	0.0479733	0.0127802	0.020124	0	0	0	0.0315689	0.341411	0.260799	0.166599	0.0880146	0.0575948	0.025147	0.0110525	0.0128777	0.00983573	0.0121679	0.0145001
DIPPA_08937.mRNA.1	0.186675	0.072301	0.0134485	0.0736582	0.0280074	0.0863664	0.0586058	0.0396052	0.0233189	0.10512	0.312893	0.197819	0.092579	0.19555	0.0681352	0.171838	0.0444233	0.0323478	0.0171253	0.00607436	0.0482289	0.125878	0.325134	0.116979	0.0223262	0.120187	0.0110963	0.0516043	0.028877	0.0600267	0.0165775	0.0411765	0.206016
DIPPA_08955.mRNA.1	0.439709	0.560291	0	0	0	0	0	0	0	0	0	0.406182	0.527996	0	0	0	0	0	0	0.0438814	0.0219407	0	0.426205	0.573795	0	0	0	0	0	0	0	0	0
DIPPA_08957.mRNA.1	0.0789133	0.083522	0.0117238	0.101714	0.0298351	0.0761643	0.044793	0.0900712	0.0330692	0.137532	0.312662	0.0768477	0.0913273	0.121229	0.151131	0.0766214	0.0871418	0.0976621	0.0431373	0.0331825	0.0519608	0.169759	0.243938	0.0218437	0.0428214	0.164838	0.0204003	0.0664935	0.0844881	0.0530216	0.00404157	0.0969015	0.201212
DIPPA_08961.mRNA.1	0.291899	0.448537	0.0674497	0.0225235	0.0154585	0	0	0.0362912	0.0785604	0.0392802	0	0.57768	0.229303	0	0	0	0	0	0	0.0347614	0.0643391	0.0939168	0.293967	0.40764	0.0966224	0.0529234	0.0535756	0.0291638	0	0	0.0440717	0.0220359	0
DIPPA_08963.mRNA.1	0.382041	0.175348	0.0216828	0	0	0.0589206	0.00848456	0.0813104	0.00707047	0.0582135	0.206929	0.318821	0.078534	0.060485	0.198264	0	0	0.0856985	0.0508405	0.0159824	0.0730229	0.118352	0.319483	0.0500413	0.0444812	0.143662	0.00946728	0.0474867	0.0567285	0.0659704	0.00751371	0.029604	0.225562
DIPPA_08970.mRNA.1	0.186618	0.302293	0	0	0	0	0.206077	0.208234	0.0645192	0.0322596	0	1	0	0	0	0	0	0	0	0	0	0	0.625827	0	0	0	0	0	0	0	0	0	0.374173
DIPPA_08975.mRNA.1	0.157249	0.291078	0	0	0	0	0	0	0	0	0.551673	0.108952	0.0895152	0.291437	0.074506	0.43559	0	0	0	0	0	0	0.138102	0.268178	0	0	0	0	0	0	0	0	0.59372
DIPPA_08976.mRNA.1	0.264876	0.247398	0.014394	0.252153	0.101272	0	0	0.0345714	0.014137	0.0559054	0.0152937	0.179502	0.411339	0.0654195	0.046138	0.0704694	0.0948009	0.0416619	0.0906691	0	0	0	0.246607	0.391819	0.241954	0.09209	0.0211322	0	0	0	0.00426522	0.00213261	0
DIPPA_08980.mRNA.1	0.31044	0	0	0	0	0.118303	0.124395	0.130487	0.048529	0.0706066	0.19724	0.067916	0.0251524	0.10517	0.185189	0.11786	0.0505306	0.0692256	0	0	0.0806954	0.298261	0.204729	0	0	0.275047	0.168914	0.0627809	0.0640254	0.06527	0	0	0.159234
DIPPA_08987.mRNA.1	0.0415098	0.0262532	0.0225877	0.0405191	0.0148603	0.076382	0.0470577	0.0862889	0.325243	0.208243	0.111056	0.0315623	0.0101971	0.0263019	0.0424068	0.0337879	0.0251689	0.0415166	0.0369037	0.448509	0.176992	0.126654	0.0308589	0.0235714	0.0162839	0.0815198	0.0188973	0.0382972	0.0660401	0.140021	0.255214	0.29522	0.0340755
DIPPA_09000.mRNA.1	0.0645939	0.0606379	0.135493	0.105452	0.117073	0.0656447	0.0851156	0.0643466	0.0792434	0.144888	0.0775127	0.120889	0.0939468	0.115378	0.136809	0.0321029	0.0819629	0.1264	0.0706788	0.0979706	0.0705913	0.0532715	0.132873	0.108503	0.071499	0.122032	0.123555	0.0877162	0.108772	0.063704	0.0767852	0.0954216	0.00913897
DIPPA_09002.mRNA.1	0.34464	0.56392	0.03472	0.00712	0.01208	0.00656	0.00736	0.00344	0.01176	0.0028	0.0056	0.374187	0.519231	0.0596058	0.00717566	0.0177956	0.00392269	0.00373134	0.00679296	0.00181783	0.00382702	0.00191351	0.355558	0.564415	0.0359387	0.00972113	0.0058916	0.0072663	0.000981932	0.00481147	0.00834643	0.0028476	0.00422231
DIPPA_09048.mRNA.1	0.0882301	0.0790875	0.0502397	0.0744719	0.128173	0.109444	0.122226	0.147257	0.152761	0.0475768	0.000532576	0.102144	0.103964	0.00394418	0.0514765	0.0190129	0.0763552	0.102751	0.292375	0.198422	0.049555	0	0.162576	0.0758637	0.0377779	0.0246211	0.0683235	0.0684004	0.146341	0.182658	0.181426	0.052012	0
DIPPA_09056.mRNA.1	0.169655	0.573563	0.163678	0	0	0	0	0	0.00436782	0.0887356	0	0.101461	0.188844	0.177596	0.250057	0.108271	0	0	0	0.115847	0.0579233	0	0.254806	0.187203	0	0	0	0.10011	0.0971033	0.0940962	0.161395	0.105287	0
DIPPA_09060.mRNA.1	0.166695	0.0894684	0.0746269	0.0811672	0.0290961	0.0379842	0.0579406	0.0643133	0.0180278	0.0501425	0.330538	0.166785	0.15491	0.0721375	0.0898618	0.0705424	0.0607054	0.0569833	0.056363	0.014268	0.0651365	0.192308	0.18224	0.169597	0.0586725	0.134334	0.013631	0.0460292	0.0650928	0.0338799	0.0167918	0.0460292	0.233702
DIPPA_09075.mRNA.1	0.207562	0.331915	0.123147	0.055189	0.0560403	0.0171668	0.027027	0.0136199	0.000922182	0.0561112	0.1113	0.272355	0.497681	0.0531766	0.0902815	0.0578147	0.00970769	0.0052853	0.00506957	0.00453026	0.00226513	0.00183368	0.2624	0.428613	0.153083	0.0611749	0.0428905	0.0372496	0.00311224	0.00583544	0.00427932	0.0013616	0
DIPPA_09076.mRNA.1	0	1	0	0	0	0	0	0	0	0	0	0.313749	0.387085	0	0	0.299166	0	0	0	0	0	0	0.30096	0.471161	0.227879	0	0	0	0	0	0	0	0
DIPPA_09080.mRNA.1	0.0488023	0.0372716	0.0403573	0.064393	0.116687	0.139261	0.153228	0.149736	0.167194	0.0672351	0.0158343	0.0688876	0.0511989	0.0245676	0.0827437	0.0782233	0.101808	0.131486	0.176985	0.201946	0.0716392	0.0105149	0.052163	0.0400216	0.0337261	0.0672722	0.109632	0.111161	0.115028	0.177624	0.22502	0.0683515	0
DIPPA_09094.mRNA.1	0.0867958	0.140897	0.160261	0.110538	0.10217	0.118906	0.0878661	0.0651941	0.0472901	0.0781356	0.00194609	0.0804161	0.0618124	0.123025	0.106221	0.157331	0.0564113	0.153831	0.0933187	0.144229	0.0207041	0.00270054	0.0473594	0.0500857	0.097523	0.149945	0.174871	0.107182	0.0651971	0.136002	0.0917588	0.0761022	0.00397258
DIPPA_09100.mRNA.1	0.307076	0.692924	0	0	0	0	0	0	0	0	0	0.448047	0.551953	0	0	0	0	0	0	0	0	0	0.100253	0.433128	0.218228	0.119711	0.101266	0.0274141	0	0	0	0	0
DIPPA_09101.mRNA.1	0.0620289	0.0479216	0.173702	0.137842	0.0678441	0.0648288	0.0693517	0.0764592	0.0557829	0.0957355	0.148503	0	0.0574314	0.253329	0.120417	0.0922057	0.063995	0.123698	0.0591985	0.0364784	0.0889871	0.10426	0.0716074	0.120865	0.227785	0.098516	0.0684785	0.12015	0.0745575	0.035759	0.0381727	0.0676739	0.0764348
DIPPA_09112.mRNA.1	0.10394	0.0326797	0.0376725	0.0492012	0.0287763	0.0681736	0.0452977	0.0729847	0.045207	0.299292	0.216776	0.0987354	0.0391884	0.169956	0.085881	0.0453724	0.042871	0.0498193	0.0336298	0.0569066	0.256809	0.120831	0.109789	0.0515801	0.0385035	0.0999818	0.0115329	0.0556665	0.0424083	0.0780058	0.0231566	0.424083	0.0652924
DIPPA_09129.mRNA.1	0.0846868	0.0137102	0.0315334	0.144695	0.0720312	0.0470365	0.0407087	0.0511495	0.0460873	0.30753	0.160831	0.0793239	0.0495534	0.031115	0.110631	0.0303467	0.0358206	0.0433112	0.079612	0.0413906	0.367906	0.13099	0.123702	0.047051	0.0229733	0.0893528	0.0131434	0.0432958	0.0593108	0.0368898	0.042854	0.441241	0.0801856
DIPPA_09136.mRNA.1	0.264132	0.608989	0	0	0	0	0	0.0570974	0.042293	0.0274885	0	0.220075	0.339481	0.340899	0	0	0	0	0	0.0582596	0.0412855	0	0.332564	0.572645	0	0	0	0	0	0	0	0.0947915	0
DIPPA_09137.mRNA.1	0.323019	0.676981	0	0	0	0	0	0	0	0	0	0.440404	0.559596	0	0	0	0	0	0	0	0	0	0.381239	0.618761	0	0	0	0	0	0	0	0	0
DIPPA_09141.mRNA.1	0	0	0	0.0456253	0.0912506	0.0965826	0.101915	0.204375	0.306835	0.153417	0	0	0.00365946	0.0526825	0.101705	0	0	0	0.297314	0.00655941	0.525029	0.0130498	0	0.00283216	0.00785924	0.0126031	0.00545191	0.0070804	0.00743442	0.241973	0.476511	0.238255	0
DIPPA_09142.mRNA.1	0.33805	0.428791	0	0	0	0	0	0	0.0289142	0.204245	0	0.173172	0.32587	0.222971	0.120071	0.126412	0	0	0	0.0210026	0.0105013	0	0.377148	0.513258	0	0	0	0	0	0	0.0730625	0.0365312	0
DIPPA_09156.mRNA.1	0.175383	0.178528	0.0101994	0.0403374	0.0391104	0.159049	0.115031	0.0184049	0.0753067	0.115951	0.0726994	0.201702	0.226443	0.019828	0.103615	0.0912441	0.0104404	0.0152658	0.00894894	0.207843	0.0795754	0.0350939	0.184206	0.23474	0.0283522	0.0301868	0.00983989	0.0115911	0.0120914	0.193045	0.157772	0.117578	0.0205971
DIPPA_09163.mRNA.1	0.0840142	0.02216	0.0456258	0.0690916	0.0275322	0.0530498	0.0444693	0.0572281	0.0281291	0.0503637	0.518336	0.119758	0.0611215	0.0834887	0.105856	0.0320752	0.0588692	0.0557627	0.054753	0.0163094	0.073703	0.338304	0.229926	0.144033	0.152268	0.160502	0.0100996	0.0307538	0.0769756	0.0397616	0.0179246	0.0431282	0.0946272
DIPPA_09167.mRNA.1	0.186707	0.310229	0.221876	0.0817962	0.0614631	0.0366924	0.0372885	0.0245057	0.0145048	0.013147	0.0117893	0.235991	0.35603	0.213107	0.0701844	0.0507228	0.0312612	0.0230883	0.0196149	0	0	0	0.201701	0.314632	0.166139	0.120713	0.0832504	0.0394534	0.0243417	0.0253371	0.0162881	0.00814406	0
DIPPA_09172.mRNA.1	0.192611	0.118599	0.110255	0.100637	0	0	0.0732484	0.0797134	0.0861783	0.108312	0.130446	0.274927	0.220315	0	0	0	0.194254	0	0	0	0	0.310504	0.354985	0.238487	0.195105	0.151722	0	0	0	0.0597003	0	0	0
DIPPA_09178.mRNA.1	0.100179	0.0201155	0.042621	0.100677	0.0432185	0.0641307	0.0350528	0.0408285	0.0363473	0.124876	0.391954	0.0707743	0.0305047	0.00846872	0.135759	0.00535776	0.10655	0.0938472	0.0905634	0.0182337	0.146733	0.293208	0.0977086	0.0372979	0.0469199	0.108124	0.045432	0.0811427	0.0951295	0.10247	0.0489039	0.141057	0.195814
DIPPA_09209.mRNA.1	0.0592656	0.0465131	0.0817521	0.0865574	0.0932725	0.108428	0.106272	0.142188	0.177119	0.055446	0.0431863	0.135439	0.112671	0.0551656	0.0853132	0.0953024	0.062635	0.0853132	0.062815	0.185205	0.099442	0.0206983	0.13708	0.122948	0.0350038	0.050549	0.0533754	0.0433743	0.0679422	0.159909	0.215893	0.100663	0.0132623
DIPPA_09212.mRNA.1	0.0850216	0.0831169	0.0175758	0.0548918	0.137229	0.0935065	0.112987	0.0628571	0.133853	0.18632	0.0326407	0.0832229	0.100751	0.122036	0.14332	0.112903	0.0824864	0.0423479	0.0792458	0.140006	0.093681	0	0.143728	0.0285636	0.119713	0.138998	0.0213772	0.0920586	0.0179205	0.113982	0.128809	0.194851	0
DIPPA_09232.mRNA.1	0.142021	0.184398	0.0253245	0.0195979	0.0703741	0.141894	0.150229	0.0815093	0.123505	0.0565666	0.00458132	0.230319	0.30758	0.0352892	0.0562748	0.0480267	0.0339319	0.0557528	0.0445813	0.161516	0.025475	0.00125287	0.1457	0.302173	0.0390725	0.0543181	0.0430893	0.0415373	0.0220924	0.180391	0.132463	0.0391638	0
DIPPA_09235.mRNA.1	0.0512603	0.103461	0.0870015	0.0968774	0.137603	0.122555	0.0832393	0.195071	0.0551166	0.0229496	0.0448646	0.0341604	0.0618483	0.0233729	0.147339	0.279486	0.0661633	0.0921431	0.131607	0.149137	0.0147429	0	0.0621789	0.107449	0.0282534	0.0494435	0.0390625	0.1128	0.122967	0.231807	0.20152	0.036494	0.00802654
DIPPA_09238.mRNA.1	0.0511854	0.395975	0.373369	0	0	0.179471	0	0	0	0	0	0.564004	0.115096	0	0	0	0	0.320899	0	0	0	0	0.017412	0.0660863	0.420996	0.310475	0.18503	0	0	0	0	0	0
DIPPA_09249.mRNA.1	0.232293	0.218805	0.0493256	0.0473988	0.0341426	0.0487091	0.0393834	0.0588825	0.0212717	0.0892486	0.160539	0.300623	0.347185	0.0190782	0.0548734	0.0325841	0.023895	0.0299396	0.0285229	0.0147337	0.0342841	0.11428	0.270391	0.336371	0.0457487	0.0853003	0.0195935	0.0325344	0.033628	0.0382758	0.017133	0.0497585	0.0712658
DIPPA_09258.mRNA.1	0.351952	0.517455	0	0	0	0	0	0	0	0.130593	0	0.170988	0.248135	0	0	0	0.267915	0.193626	0.119337	0	0	0	0.24179	0.391756	0.252737	0.113717	0	0	0	0	0	0	0
DIPPA_09270.mRNA.1	0.203464	0.288136	0.0325543	0.0564474	0.0591354	0.035093	0.05809	0.105428	0.111775	0.0359143	0.0139625	0.277609	0.286433	0.0929791	0.0260911	0.0270398	0.0629032	0.0817837	0.0511385	0.0424099	0.0390892	0.0125237	0.188786	0.221359	0.111234	0.0948971	0.0905607	0.0626261	0.041549	0.0370109	0.0911658	0.0499193	0.0108915
DIPPA_09295.mRNA.1	0.270794	0.166355	0	0	0	0	0	0.170434	0.148557	0.12668	0.11718	0.260294	0.282462	0.246569	0.210675	0	0	0	0	0	0	0	0.609561	0.390439	0	0	0	0	0	0	0	0	0
DIPPA_09314.mRNA.1	0.151088	0.0774054	0.0508524	0.118068	0.0560455	0.0663335	0.0524201	0.0615324	0.0459534	0.0948462	0.225456	0.107845	0.0606341	0.0961969	0.13176	0.110931	0.0901026	0.0613284	0.0617141	0.0265371	0.0681169	0.184834	0.156844	0.0780524	0.0596747	0.155894	0.0335868	0.0725602	0.0929447	0.0795311	0.0325306	0.0728771	0.165505
DIPPA_09316.mRNA.1	0.0457102	0.0331142	0.0432544	0.0601283	0.10568	0.119623	0.112889	0.134912	0.19306	0.0846867	0.0669413	0.0711331	0.0640702	0.0164464	0.0837453	0.0416709	0.113006	0.131167	0.154475	0.180708	0.123701	0.0198769	0.0599535	0.0615901	0.0372125	0.0672754	0.1069	0.100698	0.0950125	0.152468	0.18701	0.0859678	0.0459127
DIPPA_09317.mRNA.1	0	0	0	0	0	0	0.0235731	0.0471463	0.329922	0.599358	0	0	0	0	0	0	0.00846182	0.0169236	0.195332	0.37374	0.358236	0.0473067	0	0.0147125	0.029425	0.0334034	0	0	0	0.0403093	0.315193	0.503003	0.0639544
DIPPA_09318.mRNA.1	0.141461	0.249861	0.0447047	0.0268228	0.028417	0.127253	0.133005	0.0167729	0.0422096	0.160175	0.029318	0.193086	0.218018	0.0511007	0.114137	0.0343029	0.0121121	0.0074264	0.0083989	0.33463	0.00512775	0.0216603	0.193081	0.26461	0.0919121	0.0427302	0.0191678	0.0124357	0.00766713	0.164095	0.0501169	0.135764	0.0184198
DIPPA_09320.mRNA.1	0.164602	0.307448	0.142559	0.0811843	0.0549633	0.0445901	0.034217	0.0723239	0.0790952	0.0190174	0	0.268518	0.304165	0.157223	0.0102814	0	0	0	0.0306191	0.067167	0.0763977	0.0856285	0.372583	0.424947	0.0910396	0.0129236	0	0	0	0.0603102	0.00890293	0.0127321	0.0165614
DIPPA_09321.mRNA.1	0.170905	0.211908	0.199303	0.106621	0.0966116	0.033143	0.0401127	0.0304738	0.0412249	0.0469341	0.0227627	0.212491	0.276172	0.186886	0.0833333	0.102986	0.0258881	0.026833	0.021542	0.0142668	0.0255102	0.024093	0.19482	0.328147	0.153825	0.0914004	0.067176	0.0358707	0.0301873	0.0403429	0.020218	0.0265536	0.01146
DIPPA_09334.mRNA.1	0.0730416	0.062103	0.0191426	0.041549	0.0994178	0.147848	0.194866	0.0791284	0.198394	0.0812456	0.00326394	0.0603456	0.111542	0.0221791	0.109787	0.130672	0.0798447	0.0737455	0.0898253	0.229369	0.0926901	0	0.0738367	0.105879	0.0244265	0.03455	0.0568403	0.0603696	0.0411442	0.219931	0.278815	0.103464	0.000743011
DIPPA_09337.mRNA.1	0.125816	0.240481	0.172915	0.0722618	0.10058	0.0952975	0.0683736	0.0805517	0.0149659	0.00139388	0.0273641	0.248959	0.240629	0.125535	0.0458732	0.11216	0.0570188	0.105004	0.0442307	0.010911	0.00686338	0.00281575	0.145263	0.159427	0.196908	0.0900769	0.120218	0.0964677	0.0614043	0.0905087	0.013559	0.0246135	0.00155454
DIPPA_09358.mRNA.1	0.432444	0.567556	0	0	0	0	0	0	0	0	0	0.237648	0.422506	0	0	0.339846	0	0	0	0	0	0	0.37766	0.62234	0	0	0	0	0	0	0	0	0
DIPPA_09370.mRNA.1	0.0728684	0.0605601	0.032376	0.0615412	0.13102	0.126382	0.133696	0.116482	0.192829	0.0682305	0.00401356	0.0745903	0.0886231	0.0153513	0.0897532	0.0383311	0.122905	0.119797	0.176399	0.176399	0.0903183	0.00753438	0.0695832	0.0737168	0.0429728	0.0648467	0.0998105	0.107992	0.0854289	0.169997	0.200827	0.0771616	0.00766449
DIPPA_09402.mRNA.1	0.111549	0.169357	0.0954705	0.0833959	0.017455	0.07495	0.0803303	0.086524	0.0116366	0.269332	0	0.207359	0.0872801	0.0575589	0.0278378	0.116863	0.0190179	0.121457	0.136203	0.150949	0.0754743	0	0.095543	0.16999	0.100482	0.0865801	0.0726785	0.00817023	0.048869	0.0895677	0.139229	0.188891	0
DIPPA_09404.mRNA.2	0.383935	0.467576	0	0	0	0	0	0.148489	0	0	0	0.372665	0.627335	0	0	0	0	0	0	0	0	0	0.335009	0.664991	0	0	0	0	0	0	0	0	0
DIPPA_09420.mRNA.1	0.341479	0.22349	0.0338034	0	0	0.0412316	0.0392938	0.037356	0.0219615	0.0885994	0.172785	0.272691	0.240479	0.170493	0.100507	0	0	0.0278469	0	0	0.0332565	0.154726	0.251566	0.275778	0.0762744	0.0994367	0	0	0	0.0575207	0.0602148	0.0629089	0.116301
DIPPA_09473.mRNA.1	0.109996	0.0819137	0.0615325	0.0794243	0.0529755	0.0511863	0.0532089	0.109063	0.17604	0.189032	0.0356282	0.129276	0.109179	0.0111236	0.0527201	0.0141148	0.0603851	0.0597308	0.074313	0.197607	0.152085	0.139465	0.143355	0.102539	0.0461921	0.107914	0.0312593	0.0563464	0.0802389	0.0583375	0.136585	0.147038	0.0901941
DIPPA_09479.mRNA.1	0.0755111	0.081782	0.176628	0.106016	0.0763603	0.0730943	0.0544778	0.0678033	0.136325	0.131426	0.0205761	0.121073	0.120604	0.135422	0.121354	0.0949076	0.0504548	0.0627403	0.0560818	0.13861	0.076245	0.0225077	0.126794	0.126137	0.118447	0.0963144	0.0658351	0.0527994	0.0492357	0.0704305	0.167683	0.120135	0.00618963
DIPPA_09480.mRNA.1	0.104947	0.0868607	0.0972718	0.0962079	0.0501558	0.0542594	0.0582111	0.0902804	0.0729539	0.0915723	0.197279	0.11839	0.0903007	0.0262042	0.100104	0.0333679	0.076633	0.0739938	0.0868131	0.0723914	0.110661	0.211141	0.12832	0.0924322	0.0737744	0.1307	0.0545455	0.0687292	0.103189	0.0676821	0.0705378	0.0990957	0.110995
DIPPA_09481.mRNA.1	0.271599	0.400364	0.134772	0.0396807	0.0309857	0.022765	0.0138329	0.0207889	0.0371512	0.0149395	0.0131215	0.295818	0.433989	0.111316	0.0419229	0.0292128	0.00861009	0.0133251	0.0121976	0.0342353	0.0121976	0.00717507	0.252603	0.381071	0.145609	0.0598102	0.0396277	0.0153903	0.00958437	0.0162197	0.0580592	0.0171413	0.00488434
DIPPA_09482.mRNA.1	0.0526316	0.0476472	0.0475627	0.0609107	0.114641	0.12689	0.133987	0.155107	0.193208	0.066233	0.00118273	0.0649016	0.0760276	0.0233852	0.0774699	0.0890079	0.100237	0.123931	0.172968	0.185021	0.0858144	0.00123622	0.0657601	0.0615833	0.0403108	0.0686741	0.105391	0.110733	0.107625	0.166197	0.200874	0.0720738	0.000777076
DIPPA_09487.mRNA.1	0.13265	0.0307558	0.173658	0.189411	0.178533	0.136401	0.112396	0.0133775	0.0218791	0.0109396	0	0.0223944	0.024516	0.505937	0.102661	0.0443763	0.0878098	0.088517	0.0892242	0.0230427	0.0115213	0	0.0353256	0.106058	0.176791	0.195306	0.158194	0.151291	0.0820205	0.0381679	0.0252558	0.0315901	0
DIPPA_09489.mRNA.1	0.0307535	0.024993	0.0662455	0.0587197	0.0983926	0.129889	0.148379	0.272415	0.153489	0.016724	0	0.0304843	0.0183286	0.0615385	0.0524217	0.151187	0.100475	0.17113	0.185375	0.201709	0.0168091	0.0105413	0.0171135	0.0241369	0.0431299	0.065684	0.129785	0.116728	0.138095	0.266198	0.191908	0.00722129	0
DIPPA_09499.mRNA.1	0.255661	0.381687	0.0571053	0.042829	0.0395471	0.0604693	0.0276501	0.0707253	0.0262553	0.0190351	0.0190351	0.270029	0.326188	0.028516	0.0599418	0.0402522	0.0420951	0.0609117	0.0381183	0.0562561	0.0156159	0.0620757	0.216281	0.32968	0.0834364	0.0759236	0.0601909	0.0605445	0.0241294	0.0732721	0.0149372	0.0175004	0.0441046
DIPPA_09501.mRNA.1	0.239872	0.39521	0.216369	0.0569276	0.0304409	0.0240991	0.0106693	0.00716258	0.008804	0.0104454	0	0.268891	0.324391	0.165225	0.00605928	0.100549	0.0684523	0.0363557	0.0101866	0.00263447	0.00663008	0.0106257	0.221704	0.243541	0.254959	0.0997666	0.0290048	0.0301717	0.0132522	0.0330888	0	0	0.0745124
DIPPA_09502.mRNA.1	0.12748	0.0495238	0.0632288	0.0769338	0.0199768	0.0720093	0.0623461	0.114193	0.0125436	0.0902207	0.311545	0.0717707	0.0268033	0.0441091	0.0614149	0.287969	0.0625779	0.0874429	0.026028	0.00431954	0.0656791	0.261886	0.174828	0.0373678	0.0541012	0.243507	0.0452726	0.0774048	0.0935222	0.0307977	0.00893132	0.0272046	0.207063
DIPPA_09505.mRNA.2	0.266079	0.484842	0.249078	0	0	0	0	0	0	0	0	0.293545	0.706455	0	0	0	0	0	0	0	0	0	0.186736	0.364145	0.271088	0.178031	0	0	0	0	0	0	0
DIPPA_09508.mRNA.1	0.0636732	0.0335848	0.0440743	0.0676297	0.0494111	0.0673537	0.0713103	0.0907251	0.133695	0.26371	0.114833	0.0643241	0.0416701	0.0763125	0.079785	0.0482017	0.054568	0.0670525	0.0956594	0.150393	0.258454	0.06358	0.0677951	0.0414865	0.0348634	0.0793855	0.0367032	0.0568485	0.0665072	0.0941956	0.157115	0.320026	0.045074
DIPPA_09511.mRNA.1	0.125049	0.169586	0.0896238	0.0298484	0.0510565	0.0595397	0.0571047	0.139109	0.222449	0.0401382	0.0164952	0.210167	0.239107	0.0294894	0.0541373	0.0078125	0.0349912	0.050066	0.0798856	0.215449	0.0528169	0.0260783	0.173956	0.213221	0.0668986	0.0425447	0.0338966	0.0393638	0.0318091	0.118986	0.217097	0.0602386	0.00198807
DIPPA_09515.mRNA.1	0.232142	0.39545	0.095269	0.0565908	0.0179126	0.0352113	0.0525099	0.0436259	0.00375587	0.0127122	0.0548212	0.261594	0.408803	0.231713	0.0546231	0	0	0.00596792	0.0115628	0.0171578	0.00857889	0	0.229561	0.50739	0.116166	0.0758661	0.0536951	0.017321	0	0	0	0	0
DIPPA_09519.mRNA.1	0.0833981	0.0159911	0.0519711	0.0784009	0.0443087	0.0367574	0.0343143	0.0785119	0.0368684	0.290061	0.249417	0.0766055	0.0339981	0.0393569	0.0702802	0.0137046	0.0629008	0.0670298	0.0546429	0.0495476	0.379425	0.152508	0.0896991	0.0287423	0.0332755	0.115066	0.0201582	0.047936	0.0697338	0.0471644	0.0429205	0.400849	0.104456
DIPPA_09537.mRNA.1	0.350572	0.568611	0.0677148	0	0	0.00524066	0	0	0	0.00786098	0	0.369639	0.553311	0.00892231	0.0140208	0.0191192	0.0123	0.00548085	0	0	0.008285	0.00892231	0.294065	0.541649	0.0724492	0.0397818	0.00711448	0.00723306	0.00687733	0.00652161	0.00830023	0.00794451	0.00806308
DIPPA_09554.mRNA.1	0.265374	0.290998	0.023659	0.0310899	0.0351896	0.0277588	0.0297233	0.0536385	0.0324564	0.0419371	0.168176	0.317815	0.316975	0.0708403	0.037563	0.0802521	0.0145378	0.0110084	0.0285714	0.00991597	0.0540336	0.0584874	0.3025	0.428635	0.0511268	0.0514632	0.00414845	0.00650297	0.00459693	0.0180514	0.0390178	0.0386815	0.0552753
DIPPA_09568.mRNA.1	0.162459	0.199565	0	0	0	0.0631214	0.0867744	0.110427	0.112439	0.114451	0.150762	0.54361	0.273254	0	0	0	0.183135	0	0	0	0	0	0	0.659199	0	0	0	0	0	0	0	0.340801	0
DIPPA_09576.mRNA.1	0.40389	0.59611	0	0	0	0	0	0	0	0	0	0.394485	0.605515	0	0	0	0	0	0	0	0	0	0.279054	0.51171	0.15087	0.0583658	0	0	0	0	0	0	0
DIPPA_09581.mRNA.1	0.279377	0.720623	0	0	0	0	0	0	0	0	0	0.415046	0.468821	0	0	0	0	0	0	0.0774218	0.0387109	0	0	1	0	0	0	0	0	0	0	0	0
DIPPA_09584.mRNA.1	0.0700667	0.0582868	0.11065	0.103023	0.142857	0.103023	0.0870897	0.0785101	0.0746289	0.14953	0.0223342	0.102479	0.0649034	0.0499707	0.151376	0.0813976	0.0946711	0.109311	0.0799336	0.0931095	0.078372	0.0944759	0.093961	0.0667761	0.0920452	0.132458	0.110381	0.100985	0.0798212	0.0962416	0.0804598	0.105638	0.0412334
DIPPA_09604.mRNA.1	0.101916	0.45792	0.219079	0.0252784	0.050657	0	0	0	0.0798475	0.0653024	0	0.0350691	0.156548	0.512191	0.0336037	0.0485106	0.0586422	0.0687738	0.0116223	0.0147048	0.0122287	0.0481063	0.209437	0.512241	0.119408	0.117739	0.018807	0	0	0	0.0149121	0.00745604	0
DIPPA_09612.mRNA.1	0.310999	0.436234	0.0806232	0.0312447	0.0360974	0.0436744	0.0111527	0.0139622	0.008173	0.0215392	0.00630002	0.33557	0.41513	0.161163	0.0312903	0.0238233	0.00515579	0.00537802	0.00560025	0.00560025	0.00444464	0.00684475	0.301834	0.481061	0.134071	0.0327951	0.0249203	0	0	0.0119617	0.00608054	0.00727671	0
DIPPA_09620.mRNA.1	0.0981818	0.0997129	0.128325	0.129474	0.119043	0.105072	0.0719617	0.0413397	0.0698565	0.0477512	0.0892823	0.111789	0.128734	0.0778991	0.156682	0.0267427	0.188564	0.0665757	0.0685834	0.0550112	0.0316415	0.0877771	0.108517	0.125251	0.0879351	0.121235	0.138554	0.126004	0.0425033	0.0957162	0.0657631	0.0422523	0.0462684
DIPPA_09626.mRNA.1	0.098983	0.0071423	0.0234454	0.214502	0.0739073	0.0166913	0.0532567	0.0666874	0.0521699	0.0555081	0.337707	0.0409911	0.029922	0.084818	0.139714	0.102752	0.0657892	0.0484227	0.0310563	0.0445114	0.0579665	0.354057	0.156667	0.0336111	0.0185185	0.156759	0	0	0.0598148	0.0407407	0.0216667	0.177963	0.334259
DIPPA_09633.mRNA.1	0.0662505	0.0791511	0.115023	0.0726592	0.139576	0.126259	0.110029	0.145984	0.134082	0.00549313	0.00549313	0.123237	0.132551	0.114441	0.0963305	0.0360485	0.105817	0.0972791	0.131172	0.108749	0.0543745	0	0.0983304	0.142398	0.0518542	0.0855675	0.104351	0.124579	0.0852464	0.153155	0.124819	0.0296998	0
DIPPA_09645.mRNA.1	0.181691	0.22706	0.0707413	0.1718	0.205558	0.089878	0.011181	0.0180616	0.0160189	0.00800946	0	0.148432	0.198109	0.224042	0.249975	0.0430065	0.0294674	0.019114	0.012444	0.0502738	0.0251369	0	0.1298	0.0935608	0.282122	0.207697	0.156217	0.029296	0.0380594	0.0468227	0.0082977	0.00812836	0
DIPPA_09647.mRNA.1	0.0446035	0.0345999	0.0630507	0.0685573	0.12087	0.106369	0.141244	0.174743	0.190804	0.0539648	0.0011931	0.0447087	0.0531591	0.0580721	0.0634765	0.161541	0.108283	0.116341	0.17628	0.143362	0.0736956	0.00108087	0.053651	0.0482651	0.0418436	0.0704298	0.116106	0.121388	0.150492	0.148835	0.182289	0.0656655	0.00103573
DIPPA_09654.mRNA.1	0.350781	0.511223	0	0	0.137996	0	0	0	0	0	0	0.233496	0.290081	0.255501	0.220921	0	0	0	0	0	0	0	0.194787	0.281727	0.204689	0.127651	0.191146	0	0	0	0	0	0
DIPPA_09663.mRNA.1	0.0514273	0.0447818	0.0438755	0.056789	0.0983235	0.135931	0.150884	0.177617	0.185848	0.052409	0.00211448	0.0604277	0.0650673	0.0164083	0.0649542	0.0921127	0.128324	0.1049	0.145751	0.230169	0.0883784	0.00350798	0.0625537	0.0563461	0.0314201	0.0512845	0.103333	0.115939	0.0863337	0.212587	0.208481	0.0700984	0.00162353
DIPPA_09667.mRNA.1	0.0642284	0.0643103	0.0912289	0.0855016	0.0996564	0.137948	0.0990018	0.138603	0.101456	0.103666	0.0144003	0.0907432	0.0738429	0.0443634	0.117054	0.0942001	0.107259	0.136643	0.133666	0.126848	0.0592472	0.0161321	0.0645504	0.0528807	0.0868288	0.0881345	0.136445	0.124204	0.0843806	0.164599	0.139546	0.0568794	0.00155051
DIPPA_09674.mRNA.1	0.0969322	0.0891686	0.0759026	0.111027	0.160247	0.101681	0.0686666	0.0973091	0.126102	0.0273611	0.0456019	0.0767686	0.0965065	0.186463	0.153013	0.0721397	0.0453275	0.0777293	0.0920524	0.118341	0.0642795	0.0173799	0.134253	0.129471	0.119264	0.128092	0.138943	0.118069	0.0605977	0.0453333	0.0791724	0.0468046	0
DIPPA_09699.mRNA.1	0.144236	0.181671	0.056197	0.0925492	0.0506044	0.0441097	0.0543929	0.060617	0.0221901	0.0553852	0.238048	0.155191	0.174443	0.0737285	0.1219	0.0221942	0.0664145	0.0687684	0.0701135	0.0221101	0.0554855	0.169651	0.181728	0.158346	0.0810689	0.136048	0.0482983	0.0584093	0.0667148	0.0616593	0.0279859	0.0446872	0.135055
DIPPA_09710.mRNA.1	0.207503	0.298318	0.126865	0.0689953	0.044157	0.0288055	0.0291505	0.0287193	0.00931436	0.0622682	0.0959034	0.250896	0.299494	0.0172886	0.0884461	0.0520767	0.0449083	0.0429053	0.037529	0.0195024	0.0636728	0.0832806	0.197558	0.282225	0.123654	0.0966983	0.0454998	0.0416101	0.0423338	0.0309362	0.0103121	0.0663953	0.062777
DIPPA_09711.mRNA.1	0.194626	0.264347	0.187737	0.0859111	0.0935584	0.0354116	0.032587	0.0646917	0.0335515	0.0047537	0.00282466	0.266426	0.365038	0.118727	0.0496338	0.0526949	0.0287526	0.0373893	0.0349841	0.0127911	0.00590358	0.0276593	0.21811	0.272037	0.146496	0.0903585	0.108623	0.0552725	0.0471018	0.0282611	0.0225896	0.00519081	0.00595982
DIPPA_09724.mRNA.1	0.0869343	0.0875298	0.19539	0.110667	0.115686	0.0838721	0.0723886	0.0678802	0.0566519	0.0852331	0.0377679	0.0919035	0.104308	0.016802	0.226883	0.0280785	0.124605	0.099797	0.0895354	0.100812	0.0816419	0.0356337	0.0722051	0.0835632	0.169398	0.135892	0.124858	0.0842122	0.0678241	0.094759	0.0822651	0.0788577	0.00616583
DIPPA_09731.mRNA.1	0.308339	0.457275	0	0	0.234386	0	0	0	0	0	0	0.173892	0.342597	0.275369	0.208142	0	0	0	0	0	0	0	0	0.471443	0.291914	0.236643	0	0	0	0	0	0	0
DIPPA_09735.mRNA.1	0.194647	0.244038	0.0145821	0.015664	0.0167458	0.0654781	0.0556	0.0206971	0.124841	0.228985	0.0187215	0.130678	0.371579	0.199826	0.0280725	0.188238	0	0	0	0.0368859	0.0447201	0	0.0700525	0.331248	0	0	0	0	0	0.0327746	0.199566	0.366358	0
DIPPA_09744.mRNA.1	0.472139	0.383383	0	0	0	0	0	0	0.0160199	0.0460697	0.0823881	0.43063	0.522056	0	0	0	0	0	0	0.0315427	0.0157713	0	0.312415	0.431105	0.225461	0.0198176	0	0	0	0	0	0.0112013	0
DIPPA_09764.mRNA.1	0.319941	0.391433	0.0233383	0.0413589	0.0239291	0.00649926	0.0128016	0.0191039	0.0341704	0.0170359	0.110389	0.37911	0.405006	0.0493327	0.00535282	0.0402185	0.00990994	0.0121162	0.0143224	0.00911425	0.0282108	0.0473073	0.2698	0.503902	0.059826	0.0831465	0.0186564	0.0151583	0.00798278	0	0	0.0318414	0.00968697
DIPPA_09773.mRNA.1	0.119497	0.096898	0.148065	0.0783499	0.0293146	0.0652382	0.0329389	0.0997761	0.00746189	0.0841062	0.238354	0.138281	0.0733047	0.212684	0.0912419	0.110369	0.0462158	0.0742198	0.0552759	0.0228791	0.0437449	0.131784	0.141437	0.112162	0.068791	0.139992	0.0319258	0.064213	0.107343	0.0693934	0.0717427	0.0740919	0.118908
DIPPA_09777.mRNA.1	0	0.553129	0.446871	0	0	0	0	0	0	0	0	0	1	0	0	0	0	0	0	0	0	0	0	0	0	0	0	0	0	0	0	0	0
DIPPA_09786.mRNA.1	0.0826871	0.0940203	0.127423	0.0293767	0.103788	0.111691	0.0603937	0.317924	0.0478676	0.0143901	0.0104384	0.0782833	0.110686	0.0700631	0.0294399	0.0256165	0.082489	0.219461	0.0851654	0.260849	0.0270503	0.0108966	0.103622	0.0598065	0.0704406	0.0800352	0.175582	0.10746	0.0239866	0.281203	0.0386184	0.0592468	0
DIPPA_09792.mRNA.1	0.211151	0.414128	0	0	0.0391764	0.0379425	0.0367086	0.0372484	0.0377882	0.0479679	0.137888	0.0778096	0.147875	0.55851	0.0189646	0.196841	0	0	0	0	0	0	0.148035	0.236651	0.102363	0.0988412	0.0953192	0.0577142	0.0693592	0.0810043	0.0639059	0.0468075	0
DIPPA_09799.mRNA.1	0.0982099	0.0936534	0.14402	0.127502	0.127095	0.0860862	0.062083	0.0551668	0.0362897	0.0598047	0.11009	0.095643	0.0869482	0.109211	0.184598	0.145137	0.085515	0.077489	0.0566597	0.0397478	0.0410854	0.0779667	0.0924626	0.0968964	0.150841	0.164973	0.146037	0.0831332	0.0637355	0.0644744	0.0354702	0.0490486	0.0529281
DIPPA_09801.mRNA.1	0.124332	0.0834005	0.19587	0.129165	0.168998	0.0590174	0.0374167	0.188841	0.00864026	0.00432013	0	0.107934	0.126544	0.250211	0.0737608	0.227626	0.126924	0.0262223	0.0352732	0.0170022	0.0085011	0	0.081134	0.313196	0.297401	0.151873	0.101924	0.00998988	0.0181573	0.0263247	0	0	0
DIPPA_09805.mRNA.1	0.147482	0.150822	0.127698	0.241007	0	0	0	0	0	0.151079	0.181912	0.0803022	0.0673096	0.0829637	0.0986177	0.109092	0.119566	0.0862548	0.0602696	0.0342844	0.0714879	0.189852	0.063939	0.0406301	0.12966	0.10628	0.0711384	0.106565	0.0626559	0.053033	0.0434101	0.0689286	0.25376
DIPPA_09814.mRNA.1	0.38935	0.61065	0	0	0	0	0	0	0	0	0	0.419977	0.580023	0	0	0	0	0	0	0	0	0	0.372951	0.627049	0	0	0	0	0	0	0	0	0
DIPPA_09819.mRNA.1	0.288041	0.394518	0.0320246	0.0575357	0.0265967	0.0491225	0.0113081	0.00787045	0.0512032	0.0443278	0.0374525	0.155	0.222571	0.157163	0.0917551	0.105121	0.118487	0.0103728	0.015174	0.0119139	0.0796633	0.0327781	0.259536	0.388826	0.155878	0	0	0.0671648	0.0489182	0.0306716	0.0326701	0.016335	0
DIPPA_09827.mRNA.1	0.267821	0.507545	0.111202	0.0147922	0.0208132	0.0310711	0	0	0	0.0150152	0.0317401	0.267411	0.396101	0.05176	0.0219531	0.165026	0.00794852	0	0	0.072483	0.00794852	0.0093679	0.34634	0.315379	0.156671	0.0514039	0.0324879	0.00432607	0.0201035	0.0315548	0.00873696	0.0238358	0.00916108
DIPPA_09828.mRNA.1	0.0894831	0.104737	0.0881245	0.0848515	0.0722534	0.081702	0.0742296	0.104613	0.128265	0.0770086	0.0947323	0.193219	0.174547	0.0312123	0.0705992	0.0613098	0.0441245	0.0870413	0.0898281	0.092615	0.0906642	0.0648398	0.196837	0.200564	0.0444243	0.082603	0.0270978	0.0617508	0.0764581	0.0945905	0.11776	0.0475471	0.0503677
DIPPA_09837.mRNA.1	0.254661	0.413755	0.10993	0	0	0	0	0.221654	0	0	0	0.359238	0.415662	0.2251	0	0	0	0	0	0	0	0	0.261731	0.39759	0.260621	0.0409004	0.0391566	0	0	0	0	0	0
DIPPA_09865.mRNA.1	0.089437	0.103559	0.197985	0.147053	0.156938	0.0732442	0.0485784	0.060723	0.070514	0.0461307	0.00583694	0.100195	0.119362	0.0322507	0.184781	0.171812	0.0926202	0.0951452	0.0772409	0.0755193	0.0469414	0.00413176	0.0828522	0.0815691	0.184951	0.161305	0.153332	0.0891761	0.0746953	0.0574649	0.0658052	0.0488498	0
DIPPA_09874.mRNA.1	0.242142	0.414523	0.0643806	0.0227769	0.0486636	0.0489998	0.0461422	0.0436208	0.040511	0.0219365	0.00630358	0.228952	0.186325	0.138586	0.0594078	0.206481	0.0278715	0.0216029	0.0260392	0.0853506	0.0193847	0	0.164555	0.432758	0.0422265	0.00908509	0.0536148	0.046833	0.0478567	0.0862444	0.0898273	0.0269994	0
DIPPA_09878.mRNA.1	0.298493	0.434744	0	0	0	0.107355	0.0529517	0.0308309	0.0268215	0.0228121	0.025992	0.252037	0.196578	0.173883	0.163	0.152118	0	0	0	0	0	0.0623836	0.334196	0.61521	0	0	0	0	0.0288026	0.0217907	0	0	0
DIPPA_09884.mRNA.1	0.160404	0.204756	0.0413793	0.0315101	0.0766944	0.0306778	0.0719382	0.0403092	0.0535077	0.189655	0.0991677	0.0774077	0.192694	0.372337	0.009976	0.156616	0.0547555	0.00450045	0.0207021	0.0178518	0.059556	0.0336034	0.212287	0.467065	0.00682594	0.016041	0.0235495	0.0133106	0.0329352	0.0503413	0.0546075	0.0667235	0.056314
DIPPA_09894.mRNA.1	0.190416	0.210493	0.0196847	0.0659556	0.0462709	0.0578778	0.0498784	0.100855	0.057721	0.0884637	0.112383	0.272433	0.270583	0.119611	0.0290472	0.189454	0.0040703	0.00786309	0.0294172	0.0162812	0.00564292	0.0555967	0.308246	0.336532	0.0419245	0.102538	0.0175527	0.022225	0.0332113	0.0395252	0.0526582	0.0123753	0.0332113
DIPPA_09911.mRNA.1	0.301374	0.461262	0.1223	0.0626648	0.00302945	0.0103226	0	0	0	0.021094	0.0179523	0.243908	0.351539	0.188221	0.0249038	0.0391193	0.025652	0.0121847	0.00737495	0.0105814	0.035699	0.0608166	0.2883	0.587086	0.0201106	0.0124973	0.0206852	0.0210443	0.0214034	0.00387847	0.00488401	0.00588954	0.0142211
DIPPA_09915.mRNA.1	0.180219	0.310085	0.198754	0.108674	0.0185945	0.0388713	0.0591482	0.0631622	0.0149937	0.00749683	0	0.378423	0.621577	0	0	0	0	0	0	0	0	0	0.309848	0.42626	0.118997	0	0	0.121478	0	0	0.0156113	0.00780564	0
DIPPA_09916.mRNA.1	0	0.0858864	0.635707	0.278406	0	0	0	0	0	0	0	0	0	0	0	0	0	0	0	0	0	0	0	0.262881	0.525761	0.211358	0	0	0	0	0	0	0
DIPPA_09919.mRNA.1	0.0679603	0.0788339	0.154387	0.22216	0.16273	0.0768654	0.0545557	0.0725534	0.0658043	0.0441507	0	0.0455355	0.103536	0.128466	0.153396	0.20173	0.0924701	0.0941236	0.0705927	0.074027	0.0361231	0	0.0316682	0.0563619	0.202356	0.189538	0.167861	0.0930254	0.0630537	0.0723845	0.0859566	0.0377945	0
DIPPA_09931.mRNA.1	0.119739	0.16045	0.222424	0.167344	0.199565	0.0637881	0.0235849	0.0100871	0.00979681	0.0176343	0.00558781	0.177804	0.227445	0.124157	0.221438	0.128162	0.0326729	0.0176012	0.0121206	0.0171796	0.0145447	0.0268761	0.127614	0.1993	0.2242	0.182083	0.160977	0.0499951	0.0106993	0.00807315	0.0108939	0.0135201	0.0126447
DIPPA_09936.mRNA.1	0.332987	0.217735	0.0496448	0.0442174	0.0553915	0.0416633	0.0648096	0.0186767	0.023705	0.0287333	0.122436	0.121961	0.0979922	0.136062	0.174132	0.104467	0.0348016	0.011642	0.0663035	0.0468794	0.0274553	0.178304	0.260689	0.0671968	0.0923683	0.193054	0.053991	0.197578	0.0170728	0.0439953	0.0237852	0.0235663	0.0267036
DIPPA_09941.mRNA.1	0.258379	0.335751	0.112723	0.0611973	0.0447724	0.00541938	0.0248458	0.038686	0.0499416	0.0421878	0.0260964	0.279985	0.353066	0.0362514	0.0304666	0.116853	0.0310451	0.0177401	0.0158118	0.00308523	0.0817586	0.0339375	0.264546	0.35311	0.125251	0.067259	0.0382153	0.0246489	0.0202541	0.0243623	0.0646795	0.00964937	0.00802522
DIPPA_09951.mRNA.1	0.156752	0.26853	0.199172	0.0777954	0.0628556	0.0531021	0.0533731	0.053644	0.0428068	0.0319697	0	0.309717	0.190711	0.246468	0.00973887	0.0273973	0.0450557	0.0577911	0.0541524	0.0505137	0.00845462	0	0.182351	0.184728	0.20247	0.147544	0.118002	0.0607836	0.0549684	0.0491532	0	0	0
DIPPA_09967.mRNA.1	0.0618672	0.0512773	0.0597306	0.0645611	0.138226	0.108964	0.11556	0.114445	0.198699	0.0816535	0.00501626	0.0612843	0.0664647	0.0137816	0.0870883	0.0483824	0.133223	0.139478	0.190499	0.149936	0.107028	0.00283452	0.0599606	0.0596921	0.0494899	0.0793807	0.122785	0.122785	0.0899409	0.147485	0.167532	0.100233	0.000715948
DIPPA_09980.mRNA.1	0.198902	0.366827	0.0677879	0.0537155	0.0144157	0.0241119	0.0069504	0.0561181	0.0586923	0.0471083	0.105372	0.21649	0.152776	0.133421	0.0565505	0.113583	0.0305138	0.0324425	0.0400882	0.0276209	0.121642	0.0748726	0.178397	0.429843	0.055254	0.0582792	0.00765193	0.0382596	0.0341667	0.0188629	0.0411958	0.0635288	0.0745618
DIPPA_09982.mRNA.1	0	0.0905552	0.139298	0.0413455	0.0834696	0.0649381	0.107997	0.254458	0.172701	0.0452387	0	0.00848928	0.0670284	0.0730816	0.0791348	0.0648507	0.0505666	0.191267	0.199756	0.165283	0.0764035	0.0241391	0.025798	0.0442128	0.0696634	0.057329	0.0609772	0.0820413	0.103105	0.189273	0.289685	0.0452552	0.0326602
DIPPA_09991.mRNA.1	0.122998	0.041093	0.0536668	0.0622366	0.0507165	0.0720006	0.0870329	0.0673644	0.0154538	0.0818348	0.345603	0.1333	0.0646198	0.0492261	0.195128	0.0572613	0.0551467	0.0643661	0.0410217	0.0137021	0.101582	0.224647	0.18262	0.043866	0.0548584	0.144042	0.0230219	0.0494659	0.0614954	0.108991	0.0128591	0.0979985	0.220782
DIPPA_09996.mRNA.1	0	0	0	0	0	0	0	0	0	0	0	0	0	0	0	0	0	0	0	0	0	0	0	0	0	0	0	0	0	0	0	0	0
DIPPA_09998.mRNA.1	0.180908	0.292147	0.134986	0	0	0	0	0.0363808	0.0475991	0.307979	0	0.454176	0.0435998	0	0	0.502224	0	0	0	0	0	0	0.442498	0.514484	0	0	0	0.0430182	0	0	0	0	0
DIPPA_09999.mRNA.1	0.110749	0.0721154	0.0686813	0.0923764	0.0469609	0.0712569	0.0505666	0.0442136	0.097785	0.250172	0.0951236	0.107761	0.0660193	0.00650012	0.0819955	0.0235727	0.0581095	0.0485551	0.0947607	0.172527	0.245438	0.0947607	0.112999	0.0592461	0.0488506	0.0752197	0.0505409	0.0584009	0.0162272	0.0749662	0.103195	0.347363	0.0529919
DIPPA_10005.mRNA.1	0.109367	0.116884	0.0489014	0.0370064	0.0512969	0.0700479	0.0663307	0.0878077	0.202875	0.204527	0.00495622	0.152557	0.17435	0.0232607	0.0412825	0.0296521	0.0423303	0.0527033	0.0647527	0.219091	0.180008	0.0200126	0.139546	0.166211	0.0504099	0.0507868	0.0328842	0.0447564	0.0365589	0.0831056	0.18581	0.208895	0.00103647
DIPPA_10010.mRNA.1	0.0431264	0.0329895	0.0700694	0.0529966	0.0571759	0.0347679	0.13098	0.0801174	0.253868	0.199271	0.0446381	0.0452773	0.0185185	0.0610491	0.0381889	0.0267588	0.108807	0.0566188	0.0454545	0.353535	0.171806	0.0739855	0.120018	0.0147453	0.0424486	0.0588025	0.0366399	0.0630027	0.0144772	0.0855228	0.278999	0.23244	0.0529044
DIPPA_10040.mRNA.1	0.0827945	0.0554911	0.149561	0.0750567	0.105013	0.0726248	0.0484165	0.125629	0.202841	0.0620129	0.0205604	0.0456346	0.085713	0.0792003	0.0726875	0.0918158	0.110944	0.0738717	0.141185	0.201576	0.0806121	0.01676	0.0619216	0.10793	0.0595866	0.0656404	0.0890772	0.102136	0.0654674	0.164058	0.218715	0.0654674	0
DIPPA_10045.mRNA.1	0.16318	0.0893677	0.0600451	0.0752897	0.0647896	0.0542895	0.0623007	0.0703119	0.0724119	0.0745119	0.213502	0.153149	0.187493	0.130633	0.0737738	0.156244	0.0597708	0	0	0.0499687	0.0464311	0.142536	0.241033	0.210334	0.0740628	0.139007	0	0	0.072847	0.0849037	0	0	0.177812
DIPPA_10062.mRNA.1	0.300588	0.274965	0.151202	0.0274392	0	0	0	0.0197906	0.0156795	0.0753382	0.134997	0.172768	0.154244	0.0828556	0.0114667	0.0536135	0.119576	0.12251	0.125443	0.0858085	0.0461736	0.0255412	0.299995	0.335524	0.0852857	0.0196674	0.0618118	0.0865093	0.111207	0	0	0	0
DIPPA_10066.mRNA.1	0.209701	0.790299	0	0	0	0	0	0	0	0	0	0.217422	0.155037	0.627541	0	0	0	0	0	0	0	0	0	0.850243	0	0	0	0	0	0	0.099838	0.049919	0
DIPPA_10069.mRNA.1	0.261234	0.394429	0.136888	0.0263927	0.0514004	0.00584795	0.00684826	0.0319329	0.0236227	0.0287781	0.0326254	0.297831	0.407252	0.239282	0.00971188	0	0	0	0.0102668	0.0160015	0.0118855	0.00776951	0.212397	0.405785	0.0921947	0.126905	0.0440771	0.0321396	0.020202	0.0178145	0.040955	0.00752984	0
DIPPA_10072.mRNA.1	0.388855	0.611145	0	0	0	0	0	0	0	0	0	0.294012	0.705988	0	0	0	0	0	0	0	0	0	0.305548	0.694452	0	0	0	0	0	0	0	0	0
DIPPA_10088.mRNA.1	0.115518	0.115875	0.139909	0.132156	0.137345	0.0836713	0.0646469	0.0307729	0.0233182	0.0641698	0.0926169	0.189283	0.207489	0.157095	0.1067	0.142736	0.0316254	0.0182996	0.0154842	0.0738551	0.0574324	0	0.0751481	0.173515	0.239318	0.168024	0.110506	0.0174382	0.0276988	0.0379594	0.0691748	0.0812178	0
DIPPA_10098.mRNA.1	0.100687	0.090587	0.0954786	0.10037	0.0975939	0.0948176	0.106663	0	0	0.259492	0.0543099	0.124378	0.190938	0.290821	0.156403	0	0	0	0.0446618	0.128532	0.0642662	0	0.126216	0.168462	0.0874858	0.0972498	0.0828641	0.0684784	0.0770708	0.0580309	0.038991	0.195151	0
DIPPA_10103.mRNA.1	0.264164	0.388807	0.0422109	0.0826053	0.0852002	0.0474007	0.0375833	0.0277658	0.0161751	0.00808754	0	0.214289	0.311978	0.21908	0.126182	0.0958236	0	0	0	0	0.0326479	0	0.263073	0.264855	0.128731	0.138263	0.0516704	0.0610245	0.0442316	0.0274388	0.0138085	0.00690423	0
DIPPA_10122.mRNA.1	0.0697106	0.0778135	0.0628939	0.0441158	0.365273	0.194727	0.0267524	0.10508	0.0340836	0.0195498	0	0.119941	0.148639	0.118327	0.0880147	0.11161	0.135206	0.106507	0.0826936	0.0602756	0.0102931	0.0184927	0.144903	0.133301	0.140022	0.171948	0.151544	0.049768	0.074972	0.100176	0.0222436	0.0111218	0
DIPPA_10128.mRNA.1	0.152986	0.179495	0.118492	0	0	0.120728	0.116896	0.129032	0.0415203	0.14085	0	0.297758	0.0363701	0.0795969	0.122824	0.0713689	0.0199141	0.033389	0.0468638	0.168376	0.0866921	0.0368471	0.106122	0.196252	0.0519783	0.0676385	0.0371512	0.105289	0.14419	0.18309	0.00882965	0.0994586	0
DIPPA_10130.mRNA.1	0.165225	0.48527	0.0278422	0.0196161	0.01139	0.0397947	0	0	0	0.107713	0.143148	0.161731	0.108333	0.208932	0.33766	0.124967	0	0	0	0.0404725	0.0179054	0	0.095991	0.310046	0.0213541	0.0192495	0.0171449	0.0127304	0.0708383	0.128946	0.00708383	0.210256	0.10636
DIPPA_10138.mRNA.1	0.0575487	0.0421883	0.0521831	0.0630195	0.0364019	0.0361915	0.0210416	0.0254603	0.0799579	0.511625	0.0743819	0.0414406	0.043085	0.0552541	0.0667653	0.0905279	0.0462917	0.0297648	0.0542674	0.0693143	0.456586	0.0467028	0.0543339	0.0329852	0.0372916	0.0587319	0.0337182	0.0358255	0.034726	0.0265714	0.0722008	0.565237	0.0483782
DIPPA_10165.mRNA.1	0.274199	0.476185	0.0125281	0.0425482	0.0212741	0.0476303	0.0340385	0.0182012	0.0130008	0.0244652	0.0359296	0.270862	0.354131	0.279969	0.0443551	0	0	0	0.011828	0.0259034	0.0129517	0	0.153805	0.29412	0.146528	0.0360328	0.0441092	0.0292878	0.0314622	0.0336366	0.0120701	0.0190814	0.199867
DIPPA_10167.mRNA.1	0.0332883	0.0406387	0.0267827	0.0340487	0.0745184	0.135181	0.135265	0.167709	0.195928	0.147263	0.00937817	0.0411958	0.0205067	0.0222384	0.0584214	0.088498	0.0715458	0.105997	0.150018	0.308695	0.126686	0.00619759	0.0363682	0.039599	0.0280838	0.0573275	0.0630437	0.0806893	0.0764643	0.207854	0.249938	0.155994	0.00463922
DIPPA_10185.mRNA.1	0.0863705	0.0789674	0.0817515	0.0848519	0.110478	0.0358137	0.0502404	0.0646672	0.123007	0.266958	0.0168945	0.15911	0.0398461	0	0	0	0.0757076	0.130118	0.143721	0.181643	0.269854	0	0.0670628	0.078738	0.0934709	0.0601133	0.0632406	0.0465617	0.0593488	0.0791897	0.0990305	0.353244	0
DIPPA_10201.mRNA.1	0.0475878	0.034192	0.125527	0.107635	0.0752225	0.0871194	0.0830913	0.0949883	0.0668852	0.102389	0.175363	0.0460794	0.0349468	0.067667	0.16728	0.0645692	0.113456	0.114037	0.112197	0.0694095	0.0924492	0.117909	0.0495627	0.0485909	0.0910858	0.141709	0.0902023	0.107165	0.108667	0.105575	0.0788055	0.0864917	0.0921459
DIPPA_10209.mRNA.1	0.240965	0.422741	0.0771057	0.0431087	0.0565084	0.0352221	0.0490812	0.0215926	0.0167688	0.0304747	0.00643185	0.266145	0.380141	0.201564	0.0229867	0.0658327	0.0304926	0.00813135	0.00860047	0.00906959	0.00703675	0	0.260936	0.479509	0.0396021	0.0245609	0.0317007	0.0143748	0.0300347	0.0456947	0.033795	0.0242753	0.0155172
DIPPA_10221.mRNA.1	0.051435	0.0410615	0.0325035	0.0525588	0.0826418	0.130446	0.120418	0.187154	0.234959	0.0665629	0.000259336	0.0528595	0.0663451	0.0167339	0.0626046	0.0555173	0.101683	0.13456	0.184664	0.255832	0.0685107	0.000689044	0.0516016	0.0524792	0.0280825	0.0593243	0.0912681	0.125494	0.109961	0.172181	0.228785	0.0806494	0.000175516
DIPPA_10222.mRNA.1	0.087824	0.0604139	0.0860526	0.0581764	0.0721611	0.0644229	0.063677	0.0394369	0.121947	0.312418	0.0334701	0.0511992	0.0354381	0.10651	0.111209	0.0770436	0.0625551	0.0489476	0.0570729	0.152717	0.224376	0.072932	0.080833	0.0470786	0.0666206	0.129886	0.0573431	0.0558626	0.0567509	0.0508291	0.133833	0.309317	0.0116463
DIPPA_10225.mRNA.1	0.0983273	0.0540364	0.0717091	0.0969455	0.0859636	0.0976	0.0866182	0.123273	0.0943273	0.0514909	0.139709	0.14937	0.125278	0.0310415	0.0957191	0.097387	0.0757042	0.0802446	0.100908	0.0890474	0.0518903	0.10341	0.170157	0.133632	0.0440245	0.103438	0.0719782	0.0901919	0.105094	0.0771404	0.107821	0.0459725	0.0505503
DIPPA_10233.mRNA.1	0.139406	0.178326	0.103758	0.0924342	0.0664318	0.055947	0.046972	0.0630767	0.127244	0.0758262	0.0505788	0.266111	0.221682	0.100775	0.0885109	0.0527595	0.045586	0.0370242	0.0511397	0.026264	0.0422307	0.0679162	0.148318	0.179963	0.112425	0.0707029	0.0537142	0.0454697	0.0472185	0.0342272	0.0423884	0.237009	0.0285643
DIPPA_10242.mRNA.1	0.240826	0.434229	0.0689572	0.0401645	0.0542786	0.0403258	0.0117751	0.00790386	0.0165336	0.053714	0.0312928	0.412538	0.434102	0.0984955	0.00441324	0.028987	0.00421264	0	0	0.0141424	0.00310933	0	0.285239	0.423289	0.122975	0.0541278	0.0346608	0.0196451	0.00462935	0.0242151	0.00403585	0.0271826	0
DIPPA_10243.mRNA.1	0.0820428	0.0544632	0.0876109	0.0743866	0.0406299	0.116583	0.0519401	0.167914	0.0343658	0.137376	0.152688	0.123483	0.0297022	0.0404825	0.0977761	0.0439502	0.0661892	0.116321	0.0474934	0.0396532	0.0771202	0.317829	0.0856999	0.043562	0.0728826	0.199715	0.0602329	0.101533	0.0683589	0.1079	0.0330904	0.118874	0.108151
DIPPA_10251.mRNA.1	0.0840815	0.11386	0.117802	0.12875	0.139698	0.0709437	0.0271513	0.0394132	0.0326254	0.109919	0.135757	0.137726	0.12011	0.154999	0.139899	0.240677	0.0517044	0.0530771	0.0453558	0.0376344	0.0188172	0	0.173336	0.170355	0.187495	0.197779	0.142932	0.0880841	0	0	0.0266786	0.0133393	0
DIPPA_10258.mRNA.1	0.128512	0.140664	0.0563723	0.0563723	0.0470065	0.1	0.104801	0.0135151	0.0334321	0.308595	0.0107291	0.187766	0.229994	0.0604325	0.135372	0.0310479	0.0398263	0.087969	0.0158011	0.128165	0.0495287	0.0340972	0.151377	0.260511	0.0681841	0.0844846	0.0293211	0.0588411	0.0353842	0.0426399	0.0202763	0.222046	0.0269357
DIPPA_10281.mRNA.1	0.102647	0.04193	0.0605465	0.0846285	0.0489325	0.081725	0.0756618	0.0949616	0.0538002	0.100342	0.254825	0.120384	0.195524	0.0501998	0.0798561	0.0693845	0.0900879	0.0478018	0.115108	0.0657874	0.0495604	0.116307	0.198193	0.203084	0.0134284	0.0944131	0.0239556	0.0529675	0.075431	0.0838859	0.0672248	0.126409	0.061008
DIPPA_10282.mRNA.1	0.450972	0.549028	0	0	0	0	0	0	0	0	0	0.515717	0.484283	0	0	0	0	0	0	0	0	0	0.213094	0.399398	0.387508	0	0	0	0	0	0	0	0
DIPPA_10303.mRNA.1	0.227397	0.422457	0	0	0	0.102076	0.126265	0	0	0	0.121805	0.103864	0.324818	0.544865	0	0	0	0	0	0	0	0.0264523	0.16627	0.395638	0.0674157	0.0638734	0.0585598	0	0	0.0774893	0.0827476	0.0880058	0
DIPPA_10321.mRNA.1	0.106429	0.170715	0.213833	0.13745	0.118037	0.0987221	0.0207785	0.053068	0.0151205	0.0323871	0.0334602	0.114381	0.0612982	0.523773	0.0296003	0.148759	0.00780795	0.0471973	0.0302995	0.0134017	0.0122946	0.0111875	0.0582322	0.104872	0.249683	0.231027	0.183028	0.0511683	0.0427006	0.0342329	0.021056	0.00787901	0.0161203
DIPPA_10323.mRNA.1	0.251646	0.382992	0.0248165	0.0179315	0.027162	0.0459257	0.0318529	0.115457	0.0666566	0.0355603	0	0.28774	0.401957	0.0111821	0.0266573	0.0233626	0.0254593	0.0473243	0.0697883	0.0800719	0.0207668	0.00569089	0.232348	0.366092	0.0445813	0.0444171	0.0399015	0.0408867	0.0422003	0.0573892	0.0966338	0.0355501	0
DIPPA_10324.mRNA.1	0.0817157	0.106919	0.0795241	0.0548685	0.0868817	0.0928303	0.165075	0.113181	0.130479	0.0739668	0.0145585	0.0715016	0.0761036	0.0865434	0.0969831	0.0925089	0.0880348	0.0622124	0.159792	0.155701	0.0717573	0.0388614	0.0882052	0.121627	0.0775756	0.0495707	0.105785	0.102514	0.127964	0.120401	0.134403	0.069399	0.00255519
DIPPA_10326.mRNA.2	0.105665	0.0264163	0.0646085	0.0768619	0.0313495	0.0404201	0.056254	0.0397836	0.0221992	0.097788	0.438654	0.104684	0.0369474	0.0370207	0.182611	0.104025	0.0688366	0.0585001	0.0358478	0.0211861	0.0796129	0.270728	0.11229	0.0427167	0.0278291	0.188674	0.0201421	0.0902014	0.122993	0.0964289	0.0152768	0.0452467	0.238202
DIPPA_10330.mRNA.1	0.103872	0.0690088	0.237587	0.107008	0.101721	0.0948199	0.0473203	0.0535042	0.0379996	0.0734899	0.0736691	0.0819267	0.0430316	0.224765	0.0986724	0.340583	0.0216159	0.0291547	0.0328241	0.0317566	0.0317566	0.0639135	0.0872168	0.08059	0.167379	0.217935	0.102929	0.0379436	0.0690466	0.0903164	0.0321719	0.0642369	0.0502351
DIPPA_10335.mRNA.1	0.175744	0.254176	0.0594052	0.0537868	0.071466	0.063001	0.0389542	0.0750618	0.106	0.0992584	0.0031463	0.243819	0.257588	0.0101508	0.0490452	0.060804	0.0327638	0.0429146	0.0536683	0.153367	0.0932663	0.00261306	0.166608	0.272904	0.0744606	0.0664132	0.0386452	0.0212239	0.0235232	0.062699	0.140962	0.12982	0.00274142
DIPPA_10336.mRNA.1	0.106918	0.102522	0.0981261	0.142458	0.119063	0.115933	0.0785307	0.0621019	0.045673	0.0737622	0.0549119	0.141656	0	0	0.222894	0.156515	0.0901372	0.0822175	0.0742978	0	0	0.232283	0.169411	0.0855894	0.0838218	0.249139	0.0879152	0.0911713	0.0987069	0.0784259	0.0372128	0.0186064	0
DIPPA_10339.mRNA.1	0.0837613	0.188966	0.393824	0.165163	0	0	0	0.051492	0.0687023	0.0480916	0	0.302821	0.219236	0.195455	0.171674	0	0	0	0	0.073876	0.036938	0	0.0735424	0.140078	0.309749	0.214028	0.152868	0	0	0.0548337	0.0366011	0.0183006	0
DIPPA_10343.mRNA.2	0.187925	0.22032	0.0994895	0.114766	0.0805665	0.046367	0.0595709	0.115534	0.0251027	0.0503589	0	0.300188	0.220158	0.128921	0.0376833	0.0677698	0.0859722	0.104175	0.0185032	0	0	0.0366303	0.24294	0.0900534	0.112459	0.23004	0.140728	0.051415	0.0621547	0.0408604	0.0195661	0.00978305	0
DIPPA_10350.mRNA.1	0.0963576	0.0464238	0.0438411	0.0781457	0.0554305	0.0719868	0.0829801	0.129338	0.0822517	0.0906623	0.222583	0.119538	0	0	0.106334	0.104931	0.103527	0.0898131	0.13472	0.12311	0.0695924	0.148434	0	0.0277546	0.0555092	0.165902	0.108201	0.143468	0.0938022	0.182074	0.0755426	0.0306761	0.11707
DIPPA_10360.mRNA.1	0.06389	0.0561842	0.120659	0.195474	0.146118	0.0451619	0.0205814	0.0804721	0.0176551	0.0452595	0.208545	0.0712131	0.0573152	0.0463262	0.161064	0.0692739	0.0617324	0.0667959	0.25501	0.0652877	0.0765999	0.0693816	0.118902	0.0696646	0.0922256	0.112348	0.0846037	0.14497	0.118902	0.061128	0.0327744	0.0356707	0.128811
DIPPA_10363.mRNA.1	0.0977302	0.029862	0.0588945	0.0901139	0.0429078	0.0898876	0.0837795	0.0905663	0.0266948	0.095845	0.293718	0.118194	0.0568172	0.0416484	0.155546	0.0455064	0.0718983	0.0873301	0.0667251	0.0308637	0.0874178	0.238053	0.127915	0.0524875	0.0590956	0.166619	0.0453129	0.0764656	0.0781648	0.0919475	0.0314359	0.0827905	0.187766
DIPPA_10368.mRNA.1	0.186354	0.169883	0.0610416	0.0587	0.0319742	0.0541784	0.0374647	0.0708922	0.0330238	0.0969721	0.199516	0.177222	0.234027	0.114542	0.0693965	0.0439325	0.0345117	0.0531667	0.0388956	0.0265833	0.0642664	0.143457	0.198754	0.232918	0.0446141	0.108119	0.0184887	0.0509445	0.0714429	0.0572749	0.03125	0.0919413	0.0942524
DIPPA_10370.mRNA.1	0.199332	0.257153	0.334675	0.20884	0	0	0	0	0	0	0	0.507331	0.492669	0	0	0	0	0	0	0	0	0	0.103336	0.196617	0.398438	0.208033	0.0935762	0	0	0	0	0	0
DIPPA_10385.mRNA.1	0.13059	0.135666	0	0	0.0208484	0.0877447	0.0753565	0.0850254	0.0946942	0.313996	0.0560793	0.162144	0.203349	0.14067	0.0779908	0.0652932	0.0525955	0.020727	0.027387	0.125047	0.124798	0	0.126815	0.237715	0.135238	0.032761	0	0	0	0.0684612	0.147102	0.251909	0
DIPPA_10388.mRNA.1	0.281581	0.0691493	0	0	0	0	0	0.0973212	0	0	0.551949	0.328116	0.199234	0	0	0	0	0	0	0	0	0.47265	0.497215	0.502785	0	0	0	0	0	0	0	0	0
DIPPA_10399.mRNA.1	0.359047	0.489785	0.096656	0	0	0	0	0	0	0	0.0545121	0.0596491	0.17031	0.218932	0.25668	0.294428	0	0	0	0	0	0	0.362978	0.637022	0	0	0	0	0	0	0	0	0
DIPPA_10404.mRNA.1	0.0708311	0.0192323	0.0387773	0.0580877	0.0444062	0.064733	0.0791963	0.114846	0.111172	0.146822	0.251896	0.0453608	0.0281488	0.0262662	0.140206	0.0208875	0.078978	0.104169	0.0902734	0.137158	0.202779	0.125773	0.0770933	0.00561606	0.011998	0.0700306	0.0425459	0.0696903	0.114704	0.100494	0.159547	0.234258	0.114023
DIPPA_10407.mRNA.1	0.242834	0.377628	0.177518	0.115752	0.0421785	0.024024	0.0015015	0.014742	0.000750751	0.00307125	0	0.360508	0.531297	0.0289668	0.0424464	0	0	0	0.032265	0.0030114	0.0015057	0	0.330691	0.384341	0.113086	0.0422287	0.060112	0.0324605	0.00315588	0.0229928	0.00728858	0.00364429	0
DIPPA_10408.mRNA.1	0.285378	0.297822	0.0285302	0.0204113	0.046741	0.036801	0.0433265	0.0179832	0.0495485	0.173458	0	0.260874	0.52459	0	0	0.107213	0.0278689	0	0	0.0276503	0.0518033	0	0.195956	0.431225	0.0591844	0.0450147	0.0216001	0	0	0.0254882	0.0337826	0.173665	0.0140833
DIPPA_10415.mRNA.1	0.155344	0.0952276	0.035111	0.196872	0.0671978	0.0430774	0.0469868	0.0623294	0.0776721	0.033857	0.186324	0.139326	0.0340898	0.0681797	0.102269	0.0826363	0.0630031	0.0558694	0.0795429	0.0554907	0.125028	0.194565	0.189818	0.0823112	0.126016	0.169721	0.117556	0.0653909	0.143934	0.0650214	0.0268213	0.0134107	0
DIPPA_10416.mRNA.1	0.435302	0.564698	0	0	0	0	0	0	0	0	0	0.425598	0.574402	0	0	0	0	0	0	0	0	0	0.266785	0.356772	0.244405	0.132037	0	0	0	0	0	0	0
DIPPA_10424.mRNA.1	0.128531	0.0265252	0.0616595	0.0967937	0.0484899	0.0686863	0.0680348	0.0765043	0.0343432	0.0577039	0.332728	0.0804589	0.011547	0.102961	0.146114	0.11621	0.0711325	0.06906	0.0695781	0.0133235	0.0814212	0.238194	0.147051	0.105303	0.0635544	0.165685	0.022662	0.0604321	0.116735	0.0648638	0.0316261	0.0568062	0.165282
DIPPA_10429.mRNA.1	0.132918	0.147855	0.0928267	0.0829348	0.128333	0.0579758	0.0693089	0.147789	0.100491	0.0159843	0.0235834	0.140394	0.238577	0.153065	0.0698192	0.0255108	0.06898	0.0478328	0.0845047	0.0532875	0.0571057	0.0609239	0.240066	0.241964	0.105919	0.100581	0.0640493	0.0199265	0.0568141	0.0763848	0.0887202	0.00557467	0
DIPPA_10437.mRNA.1	0.0674888	0	0	0.107864	0.0941803	0.112425	0.138779	0.149675	0.114452	0.102542	0.112594	0	0	0.052798	0.105596	0.130572	0.155549	0.235325	0.32016	0	0	0	0.0809858	0.0641896	0.0473934	0.0688531	0.110711	0.123981	0.117915	0.153479	0.154995	0.0774976	0
DIPPA_10440.mRNA.1	0.158255	0.182967	0.124447	0.108106	0.0693874	0.0466876	0.0243902	0.0198825	0.0629478	0.20293	0	0.129341	0.148763	0.398016	0.0651631	0.0572464	0.0493297	0.0310334	0.0158334	0.0673446	0.0379297	0	0.216818	0.193259	0.117448	0.0952881	0.0314906	0.0567996	0.0711453	0.00536506	0.0418708	0.124213	0.0463028
DIPPA_10443.mRNA.1	0.173013	0.130595	0.0756752	0.107071	0.138467	0.0736234	0.0586411	0.0436587	0	0	0.199256	0.374726	0.272566	0.190056	0.107547	0	0	0	0	0	0.0551051	0	0.386023	0.451532	0	0	0	0	0	0	0.0628564	0.0995889	0
DIPPA_10453.mRNA.1	0.255089	0.307754	0.10517	0.0592892	0.0422456	0.0469305	0.019063	0.0282714	0.0272213	0.0615509	0.0474152	0.331361	0.414656	0.019117	0.0339099	0.0787437	0.0152481	0.0125171	0.0141102	0.00785162	0.00978607	0.0626991	0.316222	0.420154	0.0948667	0.0605038	0.0353115	0.0151787	0.0162327	0.0101191	0.0146516	0.0071677	0.00959207
DIPPA_10455.mRNA.1	0.145388	0.0110031	0.0770952	0.095287	0.0714469	0.0614341	0.0514212	0.0654319	0.0123968	0.123528	0.285568	0.190204	0.105096	0.163831	0.222566	0.121594	0.0206226	0.0281578	0.0206226	0.0130874	0.0302994	0.0839183	0.0415379	0.147323	0.0422566	0.110816	0.0837226	0.0566295	0.168595	0.187999	0.0153791	0.0472871	0.0984549
DIPPA_10473.mRNA.1	0.108627	0.257441	0.183336	0.186433	0.0927633	0.0768243	0.0485723	0.0203203	0.00438133	0.0130684	0.00823387	0.181354	0.128763	0.123064	0.117365	0.281739	0.0344313	0.0330163	0.0173728	0.0230328	0.0276315	0.0322302	0.136963	0.216234	0.179897	0.133386	0.118292	0.0604875	0.0348837	0.0218023	0.0150939	0.0146467	0.068314
DIPPA_10482.mRNA.1	0.289109	0.501561	0.209331	0	0	0	0	0	0	0	0	0.435836	0.564164	0	0	0	0	0	0	0	0	0	0.25259	0.494003	0.210737	0.0426695	0	0	0	0	0	0	0
DIPPA_10483.mRNA.1	0.223134	0.353486	0.173421	0.0314192	0.040525	0.0397867	0.0345365	0.0314192	0.0132896	0.0193601	0.0396226	0.18957	0.354317	0.332887	0.0202697	0	0	0.0137512	0.0160729	0.0183945	0.0243772	0.0303599	0.227624	0.491091	0.0831188	0.0426408	0.0500566	0.0265733	0.0138016	0.0178185	0.0129777	0.0342981	0
DIPPA_10501.mRNA.1	0.153712	0.037147	0.0459389	0.0547307	0.0178166	0.0609025	0.0971179	0.133333	0.0185153	0.0788355	0.301951	0.091309	0.0224111	0.0240162	0.0986803	0.0744858	0.0613482	0.135715	0.109202	0.0516585	0.0889906	0.242183	0.126759	0.0204417	0.0638932	0.188701	0.0322548	0.0958398	0.0995377	0.0985105	0.0228043	0.0775552	0.173703
DIPPA_10512.mRNA.1	0.182254	0.305689	0.14024	0.0482312	0.0641123	0.0419293	0.0227712	0.0364675	0.0292412	0.0643643	0.0647004	0.26895	0.33177	0.058785	0.0626022	0.0502781	0.0426437	0.0185407	0.0159232	0.0271567	0.0614026	0.0619479	0.205443	0.341506	0.150924	0.0881397	0.0576762	0.0232191	0.01356	0.0143958	0.0295347	0.0620414	0.01356
DIPPA_10514.mRNA.1	0.0904387	0.0860927	0.180257	0.169081	0.235099	0.0997517	0.0591887	0.00745033	0.0277318	0.0242136	0.0206954	0.0460169	0.0785761	0.140438	0.202301	0.339049	0.0679401	0.0453657	0.0308227	0.0329933	0.0164966	0	0.0602243	0.0657679	0.201588	0.235101	0.246441	0.0715636	0.0593423	0.0471211	0.00856747	0.00428373	0
DIPPA_10516.mRNA.1	0.253007	0.402737	0.158968	0.056214	0.00470629	0.00522921	0	0	0.0136831	0.0935158	0.01194	0.292404	0.381346	0.100962	0.0655769	0.0301923	0.0382692	0.0294231	0.0205769	0.0275	0.01375	0	0.245761	0.365608	0.204801	0.0913796	0.0492593	0.0116902	0	0	0	0.031501	0
DIPPA_10517.mRNA.1	1	0	0	0	0	0	0	0	0	0	0	0.236235	0.185999	0.577766	0	0	0	0	0	0	0	0	0.355981	0.644019	0	0	0	0	0	0	0	0	0
DIPPA_10529.mRNA.1	0.185922	0	0	0.231223	0	0	0	0	0	0	0.582855	0	0	0.102679	0.205357	0.152431	0.0995052	0.132799	0	0	0	0.307229	0.295331	0	0	0.340893	0	0	0	0	0	0	0.363776
DIPPA_10554.mRNA.1	0.115429	0.0344281	0.00432992	0.0810012	0.0421375	0.0571338	0.0385468	0.0816348	0.084803	0.0913507	0.369205	0.120019	0.0410495	0.0445431	0.124386	0.0984388	0.0724917	0.067033	0.060337	0.0132465	0.0725645	0.285891	0.162689	0.0458055	0.0197438	0.18603	0.0136013	0.0617761	0.0896806	0.0582661	0.0507196	0.102053	0.209635
DIPPA_10566.mRNA.1	0.24036	0.276014	0.357315	0.0687553	0.057556	0	0	0	0	0	0	0.199641	0.297668	0.243229	0.0913004	0.168161	0	0	0	0	0	0	0.222662	0.358779	0.185078	0.13952	0.0939611	0	0	0	0	0	0
DIPPA_10570.mRNA.1	0.198885	0.410363	0.141225	0.0513628	0.0746604	0.0336422	0.0250967	0.0167311	0.005667	0.00386795	0.0384996	0.225947	0.276759	0.0774053	0.03932	0.231266	0.0302973	0.0227942	0.0434039	0.0476778	0.00512869	0	0.171943	0.40532	0.147699	0.0584912	0.0877957	0.0344828	0.00435448	0.0338943	0.0185948	0.0142403	0.0231847
DIPPA_10574.mRNA.1	0.104051	0.0344067	0.0714354	0	0	0.0674703	0.0110639	0.152272	0.140153	0.128034	0.291114	0.196124	0.0497945	0.11008	0.104835	0.0453318	0.0761793	0.0552359	0.0342924	0.013623	0.0497162	0.264788	0.147981	0.0347379	0.0831452	0.227991	0.147228	0.066466	0.0711688	0.0758716	0.0107223	0.0790068	0.055681
DIPPA_10605.mRNA.1	0.295716	0.264833	0.163112	0.061392	0.0384918	0.0155916	0.00374799	0.0101945	0.0537461	0.050298	0.042877	0.286337	0.345151	0.18305	0.0209483	0.0223691	0.0237899	0.0107715	0	0	0.0517429	0.0558401	0.282119	0.34027	0.200979	0.0616878	0.0330646	0.00444152	0.00884192	0.0132423	0.0122553	0.0112683	0.0318309
DIPPA_10606.mRNA.1	0.0632114	0.0811334	0.0599822	0.0432712	0.102042	0.124405	0.164285	0.106321	0.102123	0.153225	0	0.0600348	0.0595093	0.310027	0.045256	0.116129	0.071004	0.0258793	0.029886	0.188184	0.0940918	0	0.0889206	0.149264	0.0800176	0.0701253	0.127501	0.0506705	0.0467136	0.130908	0.0688063	0.187074	0
DIPPA_10607.mRNA.1	0.311446	0.526627	0.107952	0	0	0.0178313	0.0185542	0.00626506	0	0	0.0113253	0.0869326	0.0900898	0.793737	0.0019457	0.0085354	0.0151251	0	0	0	0	0.00363443	0.301332	0.441531	0.0186086	0.0564601	0.0296046	0	0	0.0351026	0.00422922	0.0391203	0.0740114
DIPPA_10609.mRNA.1	0	0	0	0	0	0	0	0	0	0	0	0	0	0	0	0	0	0	0	0	0	0	0	0	0	0	0	0	0	0	0	0	0
DIPPA_10610.mRNA.1	0.264684	0.526352	0.0648998	0.0638655	0.0188752	0.0120664	0.00525749	0.0129713	0.0206852	0.0103426	0	0.17869	0.337795	0.159195	0.0140149	0.0904681	0.0563292	0.0362052	0.0160812	0.00880424	0.0278501	0.0745665	0.0980542	0.542694	0.0871423	0.118581	0.0238077	0.0370851	0.0169401	0.0244945	0.0214422	0.0137352	0.0160244
DIPPA_10615.mRNA.1	0.314883	0.496858	0.161487	0.0172161	0.00723078	0	0	0	0.00154945	0.000774727	0	0.352929	0.392258	0.0850756	0.0243221	0.0390188	0.0537156	0.00424343	0.00372594	0.0162492	0.0215276	0.00693438	0.260047	0.342934	0.208891	0.0823007	0.0087073	0.00426993	0.0142331	0.0241125	0.0216845	0.00368386	0.029136
DIPPA_10618.mRNA.1	0.241421	0.483769	0.0325543	0.0300037	0.0274532	0.098683	0	0	0.0574105	0.0287052	0	0.343145	0.272388	0.166987	0.0615872	0	0	0	0	0.103928	0.0519642	0	0.258738	0.285204	0.0704634	0.0539363	0.0374093	0	0	0.0862088	0.138693	0.0693467	0
DIPPA_10625.mRNA.1	0.173744	0.492571	0.0226516	0.0444508	0.0662499	0.0509864	0.0608103	0.0706341	0.0119347	0.00596736	0	0.211957	0.449702	0.233269	0.105072	0	0	0	0	0	0	0	0.153124	0.393916	0.205951	0.017987	0.0678814	0.0398061	0.0200203	0.0245953	0.0291703	0.0212716	0.0262767
DIPPA_10626.mRNA.1	0.224155	0.329147	0.0108581	0.0114102	0.0119623	0.00952381	0.00708535	0.00800552	0.0795031	0.308351	0	0.188521	0.28739	0.301969	0.0182656	0.0260578	0.0180142	0	0	0.0832845	0.0764977	0	0.178721	0.339456	0.0876475	0.012657	0	0	0	0.0334031	0.05748	0.290636	0
DIPPA_10629.mRNA.1	0.0527268	0.0435188	0.011236	0.0305837	0.109071	0.202521	0.170458	0.190628	0.0241162	0.145355	0.0197862	0.0916684	0.0798063	0.0134063	0.0955289	0.0316558	0.000982663	0.123394	0.117147	0.361971	0.0844388	0	0.112521	0.108128	0.0128143	0.0172077	0.00280693	0.00744447	0.00366122	0.460337	0.00951916	0.262509	0.00305101
DIPPA_10674.mRNA.1	0.0393785	0.0396649	0.187871	0.193814	0.256247	0.132383	0.0773967	0.0375886	0.0237703	0.0118852	0	0.0770943	0.0517943	0.133449	0.215104	0.186058	0.157012	0.0730767	0.053966	0.0349639	0.0174819	0	0.0585294	0.0580076	0.114798	0.169413	0.278036	0.147584	0.0940123	0.0458321	0.0225247	0.0112623	0
DIPPA_10705.mRNA.1	0	0.685835	0	0	0	0	0	0	0	0.314165	0	0.12168	0.677242	0	0	0	0.201078	0	0	0	0	0	0.379599	0.620401	0	0	0	0	0	0	0	0	0
DIPPA_10718.mRNA.1	0.1088	0.138848	0.209818	0.14493	0.205592	0.132534	0.0594769	0	0	0	0	0.149034	0.181264	0.298002	0.146217	0.225483	0	0	0	0	0	0	0	0.224556	0.449112	0.214567	0.111765	0	0	0	0	0	0
DIPPA_10725.mRNA.1	0.132148	0.0653014	0.0469861	0.106878	0.0874034	0.0679289	0.0175425	0.129598	0.00942813	0.0978362	0.238949	0.278218	0.0677649	0.0419361	0.0161074	0	0	0.104535	0.0871263	0.0232662	0.102502	0.278544	0.164339	0.0834614	0.0495181	0.122573	0.0217908	0.0849281	0.0978489	0.131862	0.0773851	0.0229082	0.143386
DIPPA_10729.mRNA.1	0.216447	0.31513	0	0	0.0299039	0.0191527	0.0104664	0.00946956	0.0633677	0.300392	0.0356711	0.390476	0.452764	0	0	0	0	0	0	0.0893268	0.067433	0	0.198024	0.362371	0.0601129	0.039699	0	0	0	0.0118532	0.0546566	0.273283	0
DIPPA_10731.mRNA.4	0.0587051	0.0483975	0.0378483	0.0532292	0.0989692	0.153406	0.173216	0.129006	0.173055	0.0732002	0.000966339	0.0674866	0.084492	0.0161497	0.0948663	0.0772193	0.0890909	0.10246	0.169626	0.209091	0.0886631	0.000855615	0.0595488	0.0717874	0.033245	0.0576308	0.0907845	0.0922459	0.0893232	0.197461	0.223947	0.0837519	0.000273998
DIPPA_10736.mRNA.1	0.089935	0.0803172	0.050367	0.0204168	0.0802329	0.201721	0.232262	0.041171	0.0974437	0.106133	0	0.0846201	0.113234	0.00977057	0.109657	0.165314	0.00854925	0.0546977	0.0722324	0.288057	0.0936928	0.000174474	0.0765576	0.108502	0.0571467	0.00579159	0.00108592	0.0014479	0.00877788	0.336727	0.254016	0.149948	0
DIPPA_10743.mRNA.1	0.164969	0.0604799	0.0301071	0.0723457	0.0234659	0.0753564	0.0540158	0.134508	0.0310812	0.115913	0.237758	0.186081	0.0811297	0.0131096	0.107723	0.00209754	0.063825	0.0851	0.0934152	0.0393288	0.0913926	0.236797	0.218099	0.0755804	0.0626165	0.0943061	0.0253347	0.0666836	0.109049	0.0991357	0.0288934	0.102525	0.117777
DIPPA_10758.mRNA.1	0.0998004	0.0426972	0.0541526	0.072377	0.0350603	0.0696867	0.0615291	0.0873904	0.0195262	0.0807081	0.377072	0.0853875	0.0454326	0.215885	0.120509	0.0474464	0.052038	0.0621879	0.0621879	0.0242468	0.0684711	0.216208	0.121839	0.0621517	0.0442563	0.163309	0.0191813	0.0702958	0.119267	0.0726532	0.027754	0.0855122	0.213781
DIPPA_10794.mRNA.1	0.0250482	0.038886	0.078385	0.0468558	0.15423	0.130145	0.104747	0.232002	0.125854	0.00227711	0.0615695	0.0622462	0.0232209	0.048914	0.0954441	0.152393	0.131291	0.129348	0.154335	0.100477	0.0643652	0.0379657	0.0522109	0.0456716	0.0393398	0.0678846	0.130683	0.240087	0.0868798	0.21995	0.113141	0.00415196	0
DIPPA_10801.mRNA.1	0.4413	0.1037	0.0697	0.109	0.0385	0	0	0	0	0	0.2378	0.332581	0.186271	0.143768	0.101264	0.065528	0.029792	0	0	0	0	0.140796	0.424302	0.326392	0.191899	0.0574061	0	0	0	0	0	0	0
DIPPA_10818.mRNA.1	0.093594	0.0588982	0.0539054	0.0780232	0.100533	0.110096	0.139375	0.112211	0.0901244	0.0883473	0.0748921	0.105504	0.095692	0.0435473	0.134193	0.080086	0.0701804	0.119802	0.0842912	0.116344	0.0641062	0.0862536	0.102768	0.0759001	0.0552741	0.0867559	0.0894699	0.107834	0.105482	0.145106	0.123394	0.073548	0.0344672
DIPPA_10826.mRNA.1	0.0547584	0.0458591	0.0510352	0.0661097	0.114421	0.121595	0.122412	0.168543	0.169452	0.0830004	0.00281511	0.0559163	0.0509739	0.0298479	0.0768485	0.110863	0.102142	0.130245	0.167652	0.18277	0.0894467	0.00329489	0.0566786	0.050972	0.0431376	0.0676081	0.113357	0.114131	0.116549	0.171583	0.170133	0.0934326	0.00241803
DIPPA_10827.mRNA.1	0.116659	0.0283209	0.088791	0.149261	0.069732	0	0	0.0866916	0.0460215	0.097065	0.317458	0.0860774	0.0210262	0.0826029	0.14418	0.114635	0.0850911	0.0728072	0.0590886	0.0626303	0.066172	0.205689	0.118947	0	0	0.171838	0.0926168	0.013396	0.140427	0.0924629	0.0287936	0.0953884	0.246131
DIPPA_10834.mRNA.1	0.41616	0.346764	0	0	0	0.0830799	0.017159	0.0121633	0.0172676	0.0223719	0.0850348	0.383276	0.329201	0	0	0	0	0	0	0	0	0.287523	0.535587	0.387606	0	0	0	0	0	0	0	0.0768075	0
DIPPA_10844.mRNA.1	0.0935235	0.104832	0.139083	0.149677	0.12628	0.0266467	0.0229747	0.0193026	0.0125435	0.148702	0.156436	0.101129	0.0880713	0.204366	0.186548	0.0792981	0.015982	0.0910637	0.0505305	0.00999728	0.015574	0.15744	0.0472191	0.0304231	0.188348	0.249406	0.0283104	0.151587	0.0896847	0.0277822	0.0716738	0.115565	0
DIPPA_10860.mRNA.1	0.167265	0.245105	0.212045	0.0707269	0.0537904	0.051487	0.0545356	0.0313664	0.0300793	0.0625974	0.0210013	0.232535	0.241229	0.1743	0.0748155	0.107674	0.0352846	0.0223435	0.00879587	0.0403397	0.0235568	0.0391265	0.15673	0.313841	0.126204	0.0965373	0.0703043	0.0239435	0.0243251	0.0520843	0.0314795	0.0683965	0.0361538
DIPPA_10861.mRNA.1	0.244349	0.438247	0.169205	0.0620864	0.0500067	0.0163432	0.00843807	0.00222054	0.00377493	0.00532931	0	0.304925	0.393759	0.218768	0.0437769	0.0321341	0	0	0	0.00442426	0.00221213	0	0.273592	0.37661	0.179224	0.0522775	0.0699596	0.0235441	0.0172016	0.00759177	0	0	0
DIPPA_10864.mRNA.1	0.0739781	0.00247379	0.280245	0.00848156	0.138297	0.0706797	0.00306279	0.248557	0.135941	0.0382848	0	0.0503106	0.00108696	0.0140528	0.0270186	0.0811335	0.135248	0.183307	0.117003	0.00535714	0.0334627	0.352019	0.0687133	0.0021789	0.137504	0.228785	0.155403	0.167386	0.126376	0.0704642	0.014552	0.028637	0
DIPPA_10872.mRNA.1	0.127054	0.0747957	0.00346735	0.0842071	0.249401	0.0162635	0.0248493	0.0359944	0.365558	0.0147775	0.00363246	0.0525406	0.175986	0.0134234	0.0535288	0.0158116	0.146916	0.0368937	0.356502	0.0267644	0.117352	0.0042823	0.199615	0.0922873	0.0303213	0.0635303	0.103959	0.0719528	0.184936	0.0252677	0.220551	0.00758031	0
DIPPA_10886.mRNA.1	0.0523136	0.054249	0.0698493	0.0719606	0.109906	0.121342	0.164096	0.162219	0.146795	0.0277403	0.0195296	0.106532	0.126035	0.0286254	0.0596624	0.0881829	0.107896	0.117962	0.21275	0.128657	0.0163573	0.00733983	0.103161	0.139183	0.0478013	0.0623282	0.102866	0.107283	0.130644	0.137907	0.12927	0.0395563	0
DIPPA_10890.mRNA.1	0.221263	0.202332	0.0394518	0.0537634	0.0480842	0.0686809	0.0553536	0.0921551	0.0644404	0.0547478	0.0997274	0.262643	0.300987	0.0406149	0.0368591	0.083064	0.0309197	0.0477771	0.0438466	0.0714473	0.0487379	0.0331033	0.30551	0.31773	0.0346972	0.0460447	0.032515	0.0488816	0.0366612	0.0597927	0.0693944	0.0424441	0.00632842
DIPPA_10892.mRNA.1	0.119684	0.0600744	0.036951	0.106089	0.0461306	0.0802928	0.0122008	0.046363	0.0348594	0.116082	0.341274	0.106587	0.0227095	0.185243	0.141825	0.027669	0.0472462	0.0725659	0.055338	0.0312364	0.0376751	0.271905	0.129547	0.0636331	0.0725177	0.159923	0.025093	0.0643535	0.080682	0.0559491	0.0380598	0.0948493	0.215392
DIPPA_10924.mRNA.1	0.325776	0.475071	0	0	0.0250668	0	0	0.0432218	0	0	0.130864	0.265463	0.312716	0.40481	0	0	0	0	0	0	0.017011	0	0.250759	0.34895	0.230098	0.111245	0.0589482	0	0	0	0	0	0
DIPPA_10947.mRNA.1	0.13485	0.108091	0.00611041	0.135588	0.0698483	0.075748	0.0470923	0.0737463	0.0561526	0.111673	0.1811	0.11241	0.0793076	0.107893	0.136478	0.0398607	0.0745492	0.0679287	0.0438606	0.0540671	0.0642736	0.219372	0.185282	0.091023	0.036952	0.199478	0.0191023	0.0715031	0.0471816	0.0651357	0.0388309	0.0667015	0.17881
DIPPA_10948.mRNA.1	0.141644	0.0271278	0.0255747	0.146718	0.0545662	0.0366536	0.0354111	0.108097	0.023918	0.0896666	0.310623	0.128915	0.0410761	0.0248663	0.0973436	0.0307222	0.0800306	0.0946279	0.0760418	0.0312314	0.0897055	0.30544	0.173799	0.0298748	0.049455	0.13474	0.025434	0.0667138	0.120711	0.112434	0.0386556	0.0956803	0.152503
DIPPA_10954.mRNA.3	0.165437	0.146805	0.129433	0.0379838	0.0240324	0.0429343	0.0251125	0.0343834	0.0281728	0.160936	0.20477	0.187205	0.172864	0.263632	0.0354659	0.0346071	0.0337484	0.0222413	0.0261915	0.0174324	0.150021	0.0565908	0.229816	0.252638	0.0993865	0.0982822	0.0557055	0.00699387	0.0117791	0.0711656	0.0235583	0.0970552	0.0536196
DIPPA_10954.mRNA.5	0.232007	0.237929	0.0343911	0.0643031	0.0258123	0.0450197	0.0385667	0.0542059	0.021409	0.0676435	0.178712	0.37802	0.330792	0.0249505	0.0493069	0.00891089	0.0155446	0.029703	0.0214851	0.00960396	0.0246535	0.10703	0.315128	0.391973	0.0473748	0.0713136	0.0141823	0.0260511	0.0233353	0.0216254	0.00623617	0.0243412	0.0584389
DIPPA_10963.mRNA.1	0.0274316	0	0	0	0	0.109198	0.121747	0.0667518	0.0117564	0.513011	0.150103	0.05614	0.0526505	0	0	0	0	0	0.444912	0.297532	0.148766	0	0.0306328	0.409656	0.032553	0	0	0	0	0	0	0.527158	0
DIPPA_10992.mRNA.2	0.0602651	0.0653497	0.0490123	0.0489289	0.0942736	0.178545	0.15854	0.195966	0.10636	0.0205885	0.0221722	0.0770021	0.0704685	0.0638417	0.061695	0.116203	0.122643	0.140284	0.144577	0.171365	0.013347	0.0185738	0.0704214	0.08378	0.0398285	0.0631648	0.111982	0.12633	0.132844	0.21044	0.139358	0.0147605	0.00709161
DIPPA_10995.mRNA.1	0.199061	0.240463	0.171053	0.101643	0.139715	0.148065	0	0	0	0	0	0.174327	0.219079	0.161734	0.104389	0	0	0	0	0.226768	0.0538702	0.0598339	0.180722	0.473715	0.273093	0.0724703	0	0	0	0	0	0	0
DIPPA_11008.mRNA.1	0.166144	0.128624	0.126836	0.125048	0.0796131	0.0341785	0.0271435	0	0	0.0623186	0.250095	0.191753	0.174848	0.232499	0.0700585	0.0909189	0.0406372	0.0310468	0.0483312	0	0	0.119907	0.282924	0.454346	0.0690299	0	0	0	0.0870281	0	0	0.106673	0
DIPPA_11031.mRNA.1	0.0460303	0.0275747	0.191937	0.242962	0.271694	0.135992	0.0759933	0.00781646	0	0	0	0.0440418	0.0758188	0.202648	0.329477	0.188153	0.090453	0.0480836	0.021324	0	0	0	0.0297676	0.0402994	0.149012	0.201758	0.343546	0.157977	0.0776395	0	0	0	0
DIPPA_11032.mRNA.1	0.231666	0.218379	0.0750445	0.0884056	0.0315469	0.0467637	0.00994656	0.0393409	0.069997	0.149198	0.039712	0.194683	0.13041	0.117164	0.103918	0.0427239	0.0410448	0.0515858	0.0474813	0.0682836	0.11819	0.0845149	0.226077	0.227277	0.075113	0.0799114	0.0396789	0.0418012	0.0261142	0.0748362	0.0727139	0.0961521	0.0403248
DIPPA_11049.mRNA.1	0.126824	0.136814	0.0943363	0.12804	0.084868	0.0892981	0.0667999	0.0207609	0.0439541	0.161484	0.0468207	0.140135	0.149401	0.102194	0.141446	0.0806889	0.0768424	0.100796	0.0289361	0.0993968	0.0423988	0.0377655	0.135036	0.167427	0.119161	0.111588	0.0459854	0.0741788	0.0478102	0.0408759	0.0400547	0.165055	0.0528285
[truncated: 3,516 more rows]

## Sheet: Table B
Accession	Marker group	Annotation
DIPPA_04508.mRNA.1	Cell membrane	Putative K(+)-stimulated pyrophosphate-energized sodium pump
[truncated: 367 more rows]

## Sheet: Table C
Marker group	SVM Threshold
[truncated: 22 more rows]

[truncated: 5 more sheets: Table D, Table E, Table F, Table G, Table H]
