# Supplementary material for: Subcellular proteomics of the protist Paradiplonema papillatum reveals the digestive capacity of the cell membrane and the plasticity of peroxisomes across euglenozoans
Source: PLoS Biol. 2025 Dec 3;23(12):e3003319. doi: 10.1371/journal.pbio.3003319 (PMC12697944; doi:10.1371/journal.pbio.3003319)
Supplement: S2 Data — (XLSX) [file pbio.3003319.s009.xlsx]

## Sheet: pDP011
List of primers used in this study for proteins tagged via 3xV5 epitope. Sequences in bold correspond to parts aligning to pDP011 plasmid.
A. C-terminal tagging with V5-tag + HygR (template: pDP011 plasmid)
A. DIPPA_07493
PCR reaction	Primer name	Primer sequence (5′ to 3′)	PCR product size (bp)
PCR A	07493_ORF_Fw1	CACCCGCCGTTGTTTGCCAGCAAG	2248
	07493_ORF_Rv	AGGCTTCCCGCTAGCCGATCCGCTACCCGACCCGGAGCCGCTGCCAGAACTTTCGTTCGGTTGGCTGTGTTGATGC
PCR B	07493_3UTR_Fw	ATTCCCGCGCGCGAACCGGCAGCAATGATACTTTTCGGCACTAGTTCGGACACGGGCGACCAGTGGAAT	2094
	07493_3UTR_Rv1	GTACACGACCTCCCCGAAGCGC
PCR C	V5+Hyg_Fw_DF	GGCAGCGGCTCCGGGTCGGGTAG	1950
	V5+Hyg_Rv_DF	ACTAGTGCCGAAAAGTATCATTGCTGCCGGTTCGCG
PCR D (Nested PCR)	07493_nested_Fw	CAGCTTGTTCGATGCCCCGTGCTTC	5556
	07493_nested_Rv	CCATGTCCGCGGGCCAGATTCTG
B. DIPPA_20982
PCR reaction	Primer name	Primer sequence (5′ to 3′)	PCR product size (bp)
PCR A	10854_ORF_Fw	CCAGCCGAAGATTGGACGTCTCCAC	1869
	10854_ORF_Rv	CGATCCGCTACCCGACCCGGAGCCGCTGCCCATTCCCGGCATGTCGTCGTCACC
PCR B	10854_3UTR_Fw	CGCGCGCGAACCGGCAGCAATGATACTTTTCGGCACTAGTACGGTCCTGACAAACACCACCGCC	1803
	10854_3UTR_Rv	GCGTCCCTTCTCAGCGTCCTTCTTG
PCR C	V5+Hyg_Fw_DF	GGCAGCGGCTCCGGGTCGGGTAG	1950
	V5+Hyg_Rv_DF	ACTAGTGCCGAAAAGTATCATTGCTGCCGGTTCGCG
PCR D (Nested PCR)	10854_nested_Fw	CAGTCGTATCCTCTTTCTCCCGCGG	4584
	10854_nested_Rv2	CAGCTGTCTCTCAGGCTCCCTCTC
D. DIPPA_24150
PCR reaction	Primer name	Primer sequence (5′ to 3′)	PCR product size (bp)
PCR A	24150_ORF_Fw	CCGCCAGGCATCACAGGACCGT	1781
	24150_ORF_Rv	CGATCCGCTACCCGACCCGGAGCCGCTGCCCTTCTTGATCTGGTCAACTACGTACGCCTG
PCR B	24150_3UTR_Fw	CGCGCGCGAACCGGCAGCAATGATACTTTTCGGCACTAGTGAGTACCGCGACCTGGCTATCCC	1823
	24150_3UTR_Rv	GGGTGTGAGCGTGGGAGGGACA
PCR C	V5+Hyg_Fw_DF	GGCAGCGGCTCCGGGTCGGGTAG	1950
	V5+Hyg_Rv_DF	ACTAGTGCCGAAAAGTATCATTGCTGCCGGTTCGCG
PCR D (Nested PCR)	24150_nested_Fw	CATTGCACCTTCCGCCGTCGGAAC	5250
	24150_Nested_Rv	CCCTGCCCAGCGACGATTGTGATG
G. DIPPA_16310
PCR reaction	Primer name	Primer sequence (5′ to 3′)	PCR product size (bp)
PCR A	16310_ORF_Fw1	GAAGTTGGTGGCGATGCGGGACC	2072
	16310_ORF_Rv	AGGCTTCCCGCTAGCCGATCCGCTACCCGACCCGGAGCCGCTGCCCGCTGCAGCCTTGTGCGCCTG
PCR B	16310_3UTR_Fw	ATTCCCGCGCGCGAACCGGCAGCAATGATACTTTTCGGCACTAGTTTTTCCAAAGGCGACTCACCCACCCAC	2050
	16310_3UTR_Rv1	GCACTCCTGGGCCGACTTGAACC
PCR C	V5+Hyg_Fw_DF	GGCAGCGGCTCCGGGTCGGGTAG	1950
	V5+Hyg_Rv_DF	ACTAGTGCCGAAAAGTATCATTGCTGCCGGTTCGCG
PCR D (Nested PCR)	16310_ORF_nested Fw	CCGGCCACTACGAAGGAGTGGAAG	5255
	16310_3UTR_nested Rv	CGCCCCTCCCCGACCTTCTTTG
I. DIPPA_24837
PCR reaction	Primer name	Primer sequence (5′ to 3′)	PCR product size (bp)
PCR A	24837_ORF_Fw1	GATAGGCGACGGTGATAAGGCAGGC	1953
	24837_ORF_Rv	AGGCTTCCCGCTAGCCGATCCGCTACCCGACCCGGAGCCGCTGCCGGCCTCGTACTGGGCGAGCTC
PCR B	24837_3UTR_Fw	ATTCCCGCGCGCGAACCGGCAGCAATGATACTTTTCGGCACTAGTTCAACACTCCGCCTATCTTCTCAGCCAC	2014
	24837_3UTR_Rv1	GATCAGTCGAGGTGGGCAGGTGC
PCR C	V5+Hyg_Fw_DF	GGCAGCGGCTCCGGGTCGGGTAG	1950
	V5+Hyg_Rv_DF	ACTAGTGCCGAAAAGTATCATTGCTGCCGGTTCGCG
PCR D (Nested PCR)	24837_ORF_nested_Fw	CTAAGCGTGTGTGACCAAGAGCGGC	5169
	24837_3UTR_nested_Rv	GGGGTTGCGGGTACAGGAGCAC
K. DIPPA_21158
PCR reaction	Primer name	Primer sequence (5′ to 3′)	PCR product size (bp)
PCR A	21158_ORF_Fw	ACGAACTTCCTCCGGCCCAGGC	2127
	21158_ORF_Rv	CGATCCGCTACCCGACCCGGAGCCGCTGCCGTTGTAGTCGGTCGGGACGTAGCCA
PCR B	B-21158_3UTR_Fw	CGCGCGCGAACCGGCAGCAATGATACTTTTCGGCACTAGTCCCGGATGACGACGGAAGCTTCAAAC	2244
	B-21158_3UTR_Rv	AGACACGTGCAAAGCCCGGAGGAG
PCR C	V5+Hyg_Fw_DF	GGCAGCGGCTCCGGGTCGGGTAG	1950
	V5+Hyg_Rv_DF	ACTAGTGCCGAAAAGTATCATTGCTGCCGGTTCGCG
PCR D (Nested PCR)	21158_nested_Fw	CTTCAGTCCAGACCTGCTCATCGACG	5445
	21158_Nested_Rv	GGCTCTGCAGTACCGCCGAACAC
L. DIPPA_16504
PCR reaction	Primer name	Primer sequence (5′ to 3′)	PCR product size (bp)
PCR A	16504_ORF_Fw1	CTTGTCGCAACACAGAGGACGCAGTAC	2114
	16504_ORF_Rv	AGGCTTCCCGCTAGCCGATCCGCTACCCGACCCGGAGCCGCTGCCCTCGTCAGCTTCCGCAAACTGCTGC
PCR B	16504_3UTR_Fw	ATTCCCGCGCGCGAACCGGCAGCAATGATACTTTTCGGCACTAGTTAGCGTATGCGTCCGCACTCCCC	1661
	16504_3UTR_Rv1	CTGGACTCCAGTGTGCGGGTGC
PCR C	V5+Hyg_Fw_DF	GGCAGCGGCTCCGGGTCGGGTAG	1950
	V5+Hyg_Rv_DF	ACTAGTGCCGAAAAGTATCATTGCTGCCGGTTCGCG
PCR D (Nested PCR)	16504_ORF_nested_Fw	CCGCACACACACACACCGTCACAG	4989
	16504_3UTR_nested_Rv	CGGTCCTTCCTTTGCGTCCGTTGC

## Sheet: pBA3294
List of primers used in this study for proteins tagged with YFP epitope via cloning into vector pBA3294. PaCI/AscI restriction sites highlighted in bold. Vectors linearized by NotI.
C-terminal tagging with YFP
C. DIPPA_11651
PCR reaction	Primer name	Primer sequence (5′ to 3′)
3'UTR (PacI, NotI)	BA4561	gatcTTAATTAAagaaaagaagacgccgaac
	BA4562	gatcGCGGCCGCgtcgtttgctggtctctttg
CDS-3' (NotI, AscI)	BA4563	gatcGCGGCCGCcttcggcaccgccgtcat
	BA4564	gatcGGCGCGCCcACCTGCTCCcgcctccttctcggcttg
E. DIPPA_15120
PCR reaction	Primer name	Primer sequence (5′ to 3′)
3'UTR (PacI, NotI)	BA4573	gatcTTAATTAAgcccgcaaacgccaagac
	BA4574	gatcGCGGCCGCagctattgctcagcatcccg
CDS-3' (NotI, AscI)	BA4575	gatcGCGGCCGCccatcctgctctacaccg
	BA4576	gatcGGCGCGCCcACCTGCTCCctgcacgcggttcggatc
F. DIPPA_04811
PCR reaction	Primer name	Primer sequence (5′ to 3′)
3'UTR (PacI, NotI)	BA4549	gatcTTAATTAAcagtgcccttgcaaaggac
	BA4550	gatcGCGGCCGCaacgaagagtgtgtgaggag
CDS-3' (NotI, AscI)	BA4551	gatcGCGGCCGCggtatctttgacaccacg
	BA4552	gatcGGCGCGCCcACCTGCTCCtgaagacatctgcttgaac
H. DIPPA_32825
PCR reaction	Primer name	Primer sequence (5′ to 3′)
3'UTR (PacI, NotI)	BA4685	gatcTTAATTAAgccaagtcttcacctccg
	BA4686	gatcGCGGCCGCcgatatttgcgctgtcag
CDS-3' (NotI, AscI)	BA4687	gatcGCGGCCGCccgggtgccctgagtttc
	BA4688	gatcGGCGCGCCcACCTGCTCCctccttcttcggcgagctc
J. DIPPA_00315
PCR reaction	Primer name	Primer sequence (5′ to 3′)
3'UTR (PacI, NotI)	BA4529	gatcTTAATTAAggtctgccgccactgttc
	BA4530	gatcGCGGCCGCggtgcgtaggggtcgcga
CDS-3' (NotI, AscI)	BA4531	gatcGCGGCCGCccccatacaacatccatagg
	BA4532	gatcGGCGCGCCcACCTGCTCCcttcatccagtgaggcgtc
